# Supplementary material for: Cryo–electron microscopy structure and analysis of the P-Rex1–Gβγ signaling scaffold
Source: Sci Adv. 2019 Oct 16;5(10):eaax8855. doi: 10.1126/sciadv.aax8855 (PMC6795519; doi:10.1126/sciadv.aax8855)
Supplement: Data file S2 [file aax8855_Data_file_S2.xlsx]

## Sheet: EditSummary
							pH7										PREX1_Avg					PREX1-Gbg_Avg
							%D					%D					#Deuterium					#Deuterium
Start	End	Pro	MaxD	Charge	#D	%D FD	10	100	1000	10000	100000	10	100	1000	10000	100000	10	100	1000	10000	100000	10	100	1000	10000	100000
38	51	0	12	2	6.04	0.50336	0.52571	0.86705	0.90061	0.93189	0.94853	0.52063	0.85876	0.89559	0.93339	0.94292	6.20184	10.3208	10.8014	11.1479	11.3536	6.17634	10.2827	10.8206	11.1282	11.2984
54	63	0	8	2	3.416	0.42703	0.01981	0.02355	0.03284	0.05663	0.26718	0.01865	0.01678	0.02192	0.05173	0.27714	0.16188	0.19948	0.22656	0.45092	2.13396	0.108	0.18396	0.19032	0.42884	2.21728
54	75	0	20	2	11.982	0.59908	0.0035	0.00674	0.02025	0.09556	0.26155	0.00397	0.00814	0.01522	0.08766	0.25776	0.1158	0.1515	0.41	1.9133	5.238	0.0875	0.159	0.3294	1.721	5.1619
54	75	0	20	3	11.754	0.58772	0.00309	0.00592	0.01798	0.09328	0.26184	0.00298	0.0053	0.01528	0.08327	0.26209	0.0317	0.0758	0.3398	1.8807	5.2371	0.0386	0.0777	0.2663	1.6539	5.2181
54	76	0	21	2	12.448	0.59277	0.00322	0.0005	0.01919	0.08997	0.26761	0.00112	0.0005	0.01057	0.08388	0.26674	0.040845	0.017955	0.462945	1.9005	5.5061	0.02688	0.033075	0.207795	1.83256	5.74088
54	76	0	21	3	12.833	0.61109	0.00729	0.00892	0.02211	0.09498	0.25992	0.00685	0.00907	0.02164	0.08738	0.2619	0.17388	0.1974	0.452445	1.97704	5.49055	0.1092	0.189735	0.39837	1.79697	5.49077
55	63	0	7	2	3.197	0.45667	0.03207	0.02483	0.02632	0.06466	0.22441	0.02946	0.0245	0.02379	0.0544	0.22243	0.21567	0.20972	0.168245	0.43386	1.659	0.196315	0.229495	0.195545	0.41356	1.62557
55	70	0	14	2	7.298	0.52129	0.00873	0.01679	0.01968	0.03383	0.1567	0.00942	0.02003	0.02514	0.03334	0.17303	0.09611	0.20447	0.28371	0.45528	2.17763	0.13825	0.29848	0.32039	0.46865	2.41696
55	70	0	14	3	7.34	0.52432	0.01688	0.01515	0.0166	0.02594	0.14566	0.01329	0.01944	0.01618	0.02615	0.14905	0.16079	0.15092	0.168	0.32375	1.99157	0.06531	0.20958	0.16093	0.28924	2.03049
55	75	0	19	2	11.107	0.58458	0.00482	0.00383	0.02128	0.09965	0.24478	0.00493	0.00596	0.01601	0.08646	0.24401	0.07714	0.09272	0.39767	1.88813	4.54547	0.09063	0.102315	0.31236	1.6112	4.63382
55	75	0	19	3	11.118	0.58516	0.00062	0.00691	0.01859	0.09596	0.23398	0.0045	0.01379	0.01525	0.08506	0.23789	0.06042	0.129865	0.35777	1.82761	4.54014	0.115615	0.18164	0.2983	1.62231	4.56342
55	76	0	20	2	11.989	0.59947	0.00658	0.00738	0.01993	0.09505	0.26202	0.00823	0.00969	0.01585	0.07904	0.25823	0.1451	0.1553	0.4286	1.9059	5.2408	0.124	0.1792	0.3332	1.6325	5.1646
59	70	0	10	2	4.521	0.45208	0.01013	0.01324	0.01288	0.0203	0.10871	0.01157	0.01207	0.01909	0.02433	0.11306	0.08775	0.16665	0.17195	0.17105	1.05265	0.0735	0.1781	0.2042	0.1804	1.1306
59	75	0	15	2	8.403	0.5602	0.00742	0.01185	0.02387	0.10604	0.23237	0.01128	0.00715	0.02222	0.09597	0.23665	0.117075	0.172275	0.39765	1.5795	3.55162	0.1059	0.115125	0.32205	1.4808	3.5967
64	75	0	10	2	5.605	0.56053	0.0013	0.0047	0.02632	0.1452	0.29573	0.00211	0.00574	0.02333	0.14265	0.28827	0.02265	0.05485	0.26825	1.46185	2.95965	0.0148	0.05845	0.2385	1.43965	2.8883
69	76	0	6	2	2.782	0.46371	0.00701	0.01496	0.02709	0.18781	0.415	0.00617	0.01933	0.03639	0.17249	0.41632	0.04056	0.07668	0.17025	1.04685	2.56263	0.03636	0.09099	0.19539	0.99984	2.59173
76	94	0	17	2	9.654	0.56791	0.64531	0.80104	0.86179	0.88219	0.92611	0.63739	0.8082	0.86299	0.88514	0.91595	11.0085	13.5593	14.7	15.0556	15.6881	10.8007	13.6742	14.6409	14.9744	15.5296
76	94	0	17	3	9.82	0.57765	0.63842	0.80874	0.86632	0.8894	0.917	0.6387	0.79023	0.87631	0.88863	0.91884	10.8805	13.6737	14.7561	15.0179	15.6607	10.8951	13.5849	14.9083	15.0878	15.5883
77	94	0	16	2	10.255	0.64096	0.60645	0.70746	0.7796	0.78093	0.79978	0.61152	0.70598	0.77725	0.77967	0.80647	9.58496	11.6918	12.4664	12.4394	12.8309	9.76424	11.6878	12.3758	12.4426	12.9031
77	94	0	16	3	10.426	0.65161	0.6164	0.69807	0.77873	0.78378	0.79995	0.59961	0.69869	0.76899	0.78512	0.80119	9.67128	11.5415	12.4356	12.5977	12.9343	9.60216	11.5818	12.3101	12.4597	12.9606
95	114	0	18	3	10.198	0.56658	0.00367	0.01897	0.11067	0.23472	0.34264	0.00868	0.02265	0.10596	0.23742	0.34581	0.0369	0.36216	1.95831	4.22847	6.23808	0.08802	0.3987	1.9224	4.21911	6.22458
95	116	0	20	3	10.977	0.54887	0.00142	0.01485	0.09931	0.22142	0.34099	0.00164	0.01052	0.09223	0.21798	0.33928	0.0379	0.3544	1.9743	4.4546	6.7736	0.0193	0.3123	1.8552	4.3515	6.7888
106	114	0	7	2	2.388	0.34109	0.00601	0.00548	0.00075	0.01358	0.01869	0.00282	0.00295	0.00221	0.01005	0.01456	0.05467	0.0252	0.007735	0.08617	0.145495	0.036295	0.011655	0.010815	0.049875	0.109025
108	117	0	8	2	2.593	0.32413	0.00733	0.00913	0.01853	0.01529	0.03104	0.01423	0.01526	0.0135	0.01291	0.03492	0.0962	0.12856	0.14628	0.1276	0.23676	0.11716	0.14892	0.1204	0.1136	0.24464
117	135	2	15	2	5.152	0.34347	0.13839	0.16521	0.3027	0.40106	0.71361	0.13913	0.16747	0.29741	0.39822	0.71115	2.09333	2.55488	4.48193	5.95327	10.7581	2.08965	2.63093	4.38187	5.91832	10.8083
119	135	2	13	2	4.316	0.33198	0.14098	0.23306	0.37919	0.48452	0.76904	0.14125	0.2267	0.3742	0.49375	0.76166	1.86322	3.04375	4.87597	6.28056	9.95202	1.8538	3.01964	4.78517	6.38007	9.90158
148	158	0	9	2	2.302	0.25576	0.01849	0.06334	0.13452	0.22558	0.6076	0.01393	0.06022	0.13484	0.22139	0.60801	0.16812	0.622035	1.18035	2.06365	5.46507	0.14076	0.58491	1.1907	2.05141	5.47646
148	172	1	22	3	11.975	0.54431	0.05344	0.06781	0.12347	0.25548	0.59596	0.04831	0.06417	0.12745	0.24707	0.59237	1.10715	1.45167	2.68235	5.58987	13.2018	1.04115	1.47301	2.70006	5.53916	13.1607
159	172	1	11	2	6.612	0.60105	0.08694	0.10263	0.16777	0.37501	0.74147	0.08665	0.09863	0.16062	0.37656	0.73888	0.972785	1.11639	1.88116	4.14661	8.12922	0.93962	1.10583	1.81137	4.15844	8.14682
159	174	1	13	3	7.912	0.60865	0.0779	0.08709	0.13498	0.31871	0.66134	0.07203	0.07949	0.13881	0.3095	0.66481	0.955045	1.09928	1.67466	4.0237	8.56979	0.9334	1.03597	1.73056	3.97039	8.62355
163	172	1	7	2	4.477	0.63961	0.12634	0.13747	0.23279	0.47237	0.80459	0.12174	0.13412	0.22883	0.46688	0.79934	0.878955	0.97608	1.62018	3.3054	5.59447	0.87122	0.973035	1.589	3.27919	5.59538
172	204	3	28	3	14.099	0.50353	0.15141	0.22646	0.35269	0.48192	0.5674	0.15213	0.22952	0.35058	0.47502	0.5663	4.0866	6.5401	9.96618	13.4329	15.9523	3.9879	6.55284	9.86048	13.441	15.8837
176	205	3	25	3	12.765	0.51061	0.11949	0.21847	0.3333	0.41387	0.52693	0.11206	0.21045	0.3345	0.41301	0.52973	2.98487	5.434	8.31363	10.334	13.2309	2.80975	5.40125	8.27913	10.4101	13.2539
179	206	3	23	3	11.333	0.49276	0.08165	0.18215	0.2749	0.377	0.50494	0.07964	0.18286	0.27001	0.37876	0.50127	1.88577	4.20233	6.2039	8.76898	11.6118	1.82528	4.30089	6.24634	8.83798	11.5292
179	206	3	23	4	11.643	0.50621	0.08211	0.17753	0.27031	0.38409	0.49715	0.07879	0.18148	0.26566	0.37966	0.48996	1.91958	4.12965	6.23921	8.72597	11.3679	1.79791	4.2343	6.08534	8.72378	11.2691
191	208	2	14	3	8.644	0.61742	0.00096	0.01427	0.03033	0.08004	0.14826	0.00489	0.00914	0.03633	0.07457	0.15472	0.10773	0.21651	0.44758	1.08465	2.1924	0.12271	0.18725	0.5005	1.057	2.20486
195	205	2	8	2	4.351	0.54391	0.00722	0.00935	0.01891	0.0297	0.05979	0.01123	0.00119	0.01491	0.01986	0.04338	0.10536	0.0758	0.11164	0.19944	0.45784	0.11304	0.08684	0.11244	0.17872	0.34704
206	224	3	14	3	4.878	0.34846	0.13721	0.1715	0.23585	0.39238	0.65043	0.13005	0.16898	0.2283	0.38872	0.64529	1.89308	2.44881	3.29924	5.57914	9.14781	1.80992	2.49333	3.27922	5.50144	9.15705
206	229	3	19	3	7.448	0.39199	0.06892	0.13723	0.21115	0.379	0.74524	0.0722	0.13084	0.20682	0.37839	0.74051	1.35822	2.59341	3.86621	7.0338	14.1372	1.35546	2.5402	3.86754	7.05052	14.0813
227	249	0	21	3	12.953	0.61683	0.20134	0.49064	0.78042	0.87086	0.95127	0.1938	0.49625	0.78147	0.87465	0.94485	4.16818	10.4015	16.4281	18.324	19.9502	4.13301	10.4309	16.4657	18.3379	19.7947
228	259	0	30	3	17.822	0.59408	0.17301	0.39955	0.61801	0.7851	0.88313	0.16841	0.40413	0.6053	0.77891	0.88482	5.1252	11.9169	18.5094	23.4907	26.48	4.99245	11.8815	18.3875	23.2935	26.5446
228	265	0	36	3	21.235	0.58985	0.26624	0.41286	0.62691	0.76911	0.8798	0.26188	0.4191	0.62167	0.76401	0.87272	9.67356	14.8608	22.7178	27.5947	31.9172	9.46818	14.7877	22.4834	27.4374	31.6417
230	249	0	18	3	9.803	0.54459	0.25959	0.61279	0.84304	0.93732	0.98813	0.2671	0.6027	0.84705	0.93383	0.98866	4.70637	10.9458	15.2411	16.8865	17.7941	4.82796	10.771	15.2225	16.8832	17.7347
251	265	0	13	2	5.793	0.44564	0.27377	0.41193	0.47962	0.58103	0.77092	0.26756	0.40992	0.48747	0.57801	0.76528	3.479	5.29665	6.20432	7.52206	9.9437	3.34594	5.34846	6.30396	7.53474	9.94864
266	272	0	5	1	3.081	0.6161	0.01396	0.15251	0.52375	0.73828	0.85988	0.01397	0.14615	0.52512	0.72847	0.86437	0.058925	0.7358	2.6304	3.69445	4.27083	0.0542	0.69665	2.60805	3.6769	4.29207
273	293	0	19	3	7.2	0.37893	0.36314	0.52917	0.57885	0.64202	0.7317	0.35856	0.53661	0.57583	0.64149	0.73338	6.87629	9.96892	11.0216	12.1492	13.8271	6.80133	10.086	11.0158	12.1099	13.8561
298	324	0	25	3	5.058	0.20232	0.89529	0.92257	0.9218	0.9307	0.93708	0.89707	0.9283	0.92368	0.93086	0.9422	22.2961	22.9911	23.0554	23.3498	23.5764	22.2225	23.0098	23.1305	23.4108	23.6137
325	336	0	10	2	5.746	0.57462	0.0479	0.19469	0.34424	0.48629	0.65184	0.04108	0.19321	0.34108	0.47999	0.66036	0.4908	2.04235	3.4126	4.86915	6.5309	0.42415	2.0214	3.35405	4.86785	6.6003
337	352	0	14	2	5.069	0.36209	0.56884	0.77809	0.8565	0.89908	0.93709	0.56573	0.77342	0.85347	0.89754	0.93063	7.90461	10.7815	12.0359	12.6057	13.1415	7.86156	10.7899	11.9924	12.6318	13.1191
340	369	0	28	3	10.298	0.3678	0.25412	0.44997	0.58006	0.66114	0.73441	0.24817	0.45382	0.57805	0.65462	0.74092	7.17934	12.8097	16.2242	18.3996	20.5593	7.05516	12.7536	16.0856	18.2566	20.5492
353	369	0	15	3	5.683	0.37889	0.19762	0.3539	0.46012	0.56941	0.65877	0.2048	0.34059	0.45801	0.57202	0.65055	2.97128	5.32125	6.83685	8.505	9.84555	3.04913	5.244	6.84262	8.5572	9.8439
370	386	0	15	2	7.271	0.48471	0.1957	0.26495	0.32672	0.38025	0.44916	0.19622	0.27228	0.33119	0.38742	0.45293	2.87595	4.01543	4.94482	5.6718	6.74557	2.8911	4.1334	4.91782	5.76577	6.80355
373	408	0	34	4	19.831	0.58327	0.19693	0.39523	0.48966	0.53206	0.6684	0.20035	0.38276	0.48485	0.52625	0.66631	6.70038	13.6994	16.7593	17.9671	22.7212	6.5008	13.5538	16.5776	17.7317	22.6564
374	408	0	33	3	18.549	0.5621	0.1844	0.41038	0.50152	0.54097	0.69131	0.18076	0.40132	0.50654	0.54172	0.69058	6.02481	13.698	16.567	17.8487	22.9543	5.93983	13.7498	16.693	18.0579	23.0546
407	421	0	13	3	6.82	0.52462	0.01568	0.07451	0.20382	0.50697	0.87631	0.01218	0.04612	0.17302	0.44916	0.94992	0.206895	0.884585	2.63016	6.27621	11.4493	0.13455	0.665795	2.26649	5.87951	12.349
407	427	0	19	3	9.766	0.514	0.23501	0.35754	0.47706	0.63535	0.92186	0.2404	0.3511	0.47281	0.62915	0.92106	4.33437	6.78404	9.10822	12.0276	17.573	4.29609	6.72268	8.98747	12.0034	17.4989
409	421	0	11	2	4.241	0.38555	0.01604	0.02296	0.08478	0.32011	0.79895	0.00735	0.01697	0.06676	0.275	0.84698	0.12683	0.25201	0.862785	3.59546	8.75303	0.0825	0.19162	0.662915	3.19374	9.31678
409	427	0	17	3	7.296	0.42919	0.30614	0.43131	0.48119	0.61926	0.96344	0.31257	0.43804	0.47905	0.62055	0.96668	5.11658	7.35998	8.14053	10.5062	16.3805	5.09328	7.47431	8.18593	10.5451	16.4717
428	447	1	17	3	5.777	0.3398	0.32303	0.41845	0.54004	0.6292	0.85341	0.31673	0.41523	0.53728	0.63386	0.86659	5.47273	7.08688	9.17209	10.6233	14.4948	5.40804	7.09614	9.17175	10.7036	14.6783
428	470	1	40	3	14.475	0.36187	0.20134	0.24637	0.39169	0.49284	0.79803	0.20965	0.24641	0.40088	0.51237	0.82965	7.8944	9.8412	15.799	19.702	31.9626	8.169	9.8962	15.9272	20.4636	32.8818
454	470	0	15	2	7.324	0.48827	0.19838	0.22492	0.27562	0.38533	0.65111	0.19075	0.21879	0.27903	0.39744	0.68169	2.88975	3.39593	4.11022	5.84438	9.85095	2.89372	3.3612	4.16692	6.03308	10.3709
471	494	0	22	3	5.639	0.25633	0.15886	0.25424	0.37447	0.50916	0.70187	0.15145	0.25137	0.37372	0.52347	0.75307	3.47094	5.52794	8.25231	11.0958	15.5141	3.30264	5.42652	8.27915	11.6172	16.5625
492	509	0	16	3	6.158	0.38488	0.85898	0.87044	0.87993	0.89698	0.9154	0.85645	0.86662	0.87931	0.89419	0.92357	13.6298	13.8814	14.1215	14.3194	14.6116	13.6244	13.9012	14.0701	14.3089	14.7159
508	517	0	8	2	3.841	0.48007	0.03439	0.12478	0.30819	0.40339	0.53499	0.02706	0.12088	0.30836	0.39655	0.53226	0.25672	1.01896	2.43724	3.1874	4.28868	0.19512	1.00796	2.40416	3.17596	4.25808
518	548	2	27	3	9.815	0.36352	0.18907	0.35785	0.48796	0.6085	0.74934	0.18097	0.35247	0.48182	0.60098	0.75151	5.05183	9.74862	12.8894	16.1838	20.3415	4.85973	9.63725	12.8835	16.1598	20.2908
522	553	2	28	3	11.24	0.40142	0.14025	0.24611	0.32621	0.40044	0.53137	0.1447	0.24833	0.32838	0.40555	0.54009	3.85826	6.82556	9.25568	11.3184	14.8193	4.00904	6.95674	9.33786	11.4796	15.0301
522	560	2	35	4	14.726	0.42075	0.12071	0.20664	0.32346	0.41306	0.54061	0.12263	0.20631	0.32203	0.41819	0.54138	4.16115	7.25165	11.2068	14.2613	18.8503	4.0299	7.3542	11.0866	14.4067	18.9595
522	564	2	39	4	16.041	0.4113	0.15197	0.24308	0.34679	0.42638	0.56979	0.14431	0.24525	0.34121	0.43275	0.57172	5.77122	9.61974	13.5043	16.8722	22.2493	5.45688	9.67882	13.2095	16.8092	22.2971
554	566	0	11	2	5.606	0.50967	0.23862	0.36391	0.49692	0.60844	0.70083	0.23035	0.35712	0.48947	0.60889	0.69589	2.61893	3.92337	5.34628	6.74075	7.75786	2.52769	3.92689	5.28473	6.70923	7.77123
565	582	0	16	2	6.503	0.40641	0.06787	0.15566	0.20085	0.32629	0.40712	0.06098	0.15424	0.19806	0.3239	0.40562	1.142	2.5116	3.3372	5.21176	6.52552	1.02072	2.5164	3.27752	5.1416	6.48992
565	592	0	26	3	9.917	0.38143	0.32283	0.47218	0.51136	0.59068	0.65908	0.3187	0.47515	0.51927	0.59028	0.65674	8.22887	12.3339	13.2892	15.3319	17.0733	8.05129	12.4644	13.3124	15.3579	17.0729
593	599	0	5	2	0.58	0.1159	0.0302	0.05238	0.07873	0.34919	0.49188	0.02245	0.04857	0.0824	0.34488	0.49009	0.1304	0.2638	0.408625	1.77157	2.43085	0.108625	0.2528	0.419375	1.76435	2.4518
600	638	1	36	4	15.481	0.43003	0.30208	0.38236	0.44325	0.53319	0.62222	0.2998	0.38448	0.4365	0.52892	0.62544	10.6022	13.66	15.9683	19.1632	22.4122	10.5111	13.5902	15.7469	19.1848	22.5301
601	638	1	35	4	15.263	0.43608	0.30192	0.37786	0.42226	0.51782	0.61732	0.29652	0.36915	0.41489	0.51575	0.61625	10.3985	13.1163	14.9133	18.3127	21.668	10.3161	12.9164	14.6116	18.189	21.5687
623	638	1	13	2	4.166	0.32047	0.11573	0.2272	0.33057	0.51836	0.70749	0.11207	0.22984	0.32653	0.52622	0.71022	1.53205	2.99208	4.15675	6.69025	9.19672	1.46614	3.05884	4.16806	6.77046	9.27134
638	656	0	17	2	9.982	0.58719	0.20297	0.30257	0.4871	0.63241	0.72047	0.15292	0.22791	0.41396	0.5744	0.72277	3.40986	5.08844	8.16502	10.7567	12.2097	2.61443	3.8771	6.67267	9.74746	12.261
639	656	0	16	2	8.51	0.53185	0.21607	0.28147	0.43103	0.58839	0.71594	0.16325	0.21879	0.38581	0.56188	0.71582	3.2928	4.63552	6.9568	9.43776	11.3878	2.54224	3.96144	6.10056	9.04288	11.4178
639	656	0	16	3	8.566	0.53539	0.21855	0.27354	0.43242	0.59482	0.70873	0.16251	0.23238	0.39053	0.56405	0.71203	3.13496	4.52352	6.93624	9.49088	11.3168	2.52352	4.02232	6.12568	8.99848	11.3649
639	656	0	16	4	8.571	0.5357	0.21353	0.30551	0.48027	0.60072	0.70899	0.15866	0.22993	0.39098	0.61005	0.71596	3.22968	4.78632	7.38112	9.55608	11.382	2.41944	4.02112	6.13064	9.43872	11.41
639	658	0	18	3	9.455	0.52526	0.19525	0.27226	0.42786	0.64434	0.73221	0.15754	0.20742	0.34422	0.53455	0.72878	3.34386	4.82841	7.83279	11.1407	12.9623	2.6649	4.00653	6.36813	9.84771	12.9607
639	675	0	35	3	20.099	0.57425	0.09538	0.1726	0.33381	0.46845	0.57109	0.0691	0.13268	0.27542	0.4349	0.57128	3.14353	5.95927	11.4523	16.416	20.0249	2.39837	4.94113	9.48133	15.5311	19.9684
639	675	0	35	4	20.155	0.57586	0.09745	0.1689	0.33932	0.47144	0.57018	0.06968	0.12859	0.27439	0.43059	0.57309	3.1843	5.87895	11.7483	16.5134	20.1513	2.4423	5.03213	9.6502	15.5528	20.0541
639	677	0	37	4	20.737	0.56046	0.08313	0.16004	0.31898	0.4468	0.53381	0.06133	0.11844	0.25664	0.39891	0.53255	2.88637	5.96551	11.9935	16.2669	19.6644	2.15914	4.70381	9.37488	15.2329	19.7119
656	674	0	17	2	9.27	0.54532	0.01378	0.08622	0.23792	0.33829	0.42036	0.01211	0.05163	0.17784	0.30437	0.40181	0.235705	1.3713	4.0301	5.58229	7.11824	0.180795	0.94996	2.87071	5.15381	6.83077
657	673	0	15	2	8.461	0.56407	0.01084	0.05249	0.20481	0.33983	0.39571	0.0053	0.02849	0.13423	0.25812	0.41849	0.144525	0.793725	3.12105	4.98075	6.13162	0.086925	0.462675	2.03602	3.98393	6.22823
657	673	0	15	3	8.206	0.54706	0.00553	0.05969	0.2146	0.33011	0.41788	0.0029	0.02331	0.13893	0.25913	0.43378	0.12195	0.876825	3.2337	4.91707	6.2736	0.047025	0.129075	2.10975	4.05803	6.5067
657	675	0	17	2	9.27	0.54532	0.01378	0.08622	0.23792	0.33829	0.42036	0.01211	0.05163	0.17784	0.30437	0.40181	0.235705	1.3713	4.0301	5.58229	7.11824	0.180795	0.94996	2.87071	5.15381	6.83077
657	675	0	17	3	9.237	0.54337	0.01481	0.08516	0.23292	0.33366	0.419	0.01172	0.04805	0.1728	0.30437	0.407	0.239275	1.37428	3.97995	5.55194	7.06869	0.22321	0.92225	2.81427	5.15024	6.919
663	675	0	11	2	5.361	0.48741	0.01321	0.0987	0.20324	0.30319	0.38607	0.01454	0.07985	0.18367	0.2755	0.39042	0.14135	1.11545	2.25319	3.27365	4.28164	0.138105	0.95854	1.97208	3.02044	4.30419
674	688	1	12	2	7.383	0.61521	0.19742	0.28024	0.45128	0.68823	0.89127	0.18804	0.27146	0.45662	0.68209	0.89141	2.15604	3.32838	5.3667	8.21604	10.6775	2.15352	3.29034	5.36064	8.15406	10.705
676	692	1	14	2	8.036	0.57404	0.15252	0.32779	0.62365	0.82258	0.93909	0.16603	0.32684	0.62015	0.83084	0.94297	2.18057	4.59529	8.61427	11.5744	13.1694	2.29768	4.51073	8.62582	11.5696	13.2016
693	720	3	23	3	11.818	0.51384	0.1029	0.20681	0.30967	0.43173	0.51541	0.09963	0.19973	0.30615	0.42538	0.52486	2.29275	4.80056	7.2588	9.79375	11.9643	2.30483	4.64358	7.13403	9.67346	12.0718
693	721	3	24	3	12.068	0.50285	0.09761	0.21888	0.31065	0.4283	0.57574	0.09922	0.21088	0.31237	0.4202	0.57379	2.51016	5.19948	7.54344	10.3936	13.8468	2.40456	5.13324	7.44192	10.3303	13.7581
721	741	2	17	3	9.631	0.56652	0.09445	0.26575	0.32596	0.34867	0.45187	0.08498	0.25954	0.33273	0.35516	0.45892	1.58253	4.46607	5.51709	5.86339	7.71749	1.45392	4.33007	5.64111	5.96453	7.78983
722	733	2	8	2	4.513	0.56412	0.05977	0.25027	0.29578	0.30077	0.30996	0.0609	0.24388	0.29601	0.29829	0.31614	0.45424	1.99784	2.32796	2.36768	2.47016	0.46392	1.93552	2.30604	2.32544	2.53976
722	752	2	27	3	16.928	0.62696	0.05147	0.12735	0.1892	0.24739	0.38691	0.05	0.11952	0.18765	0.24363	0.38671	1.3689	3.44291	5.01228	6.55587	10.5169	1.36526	3.23838	4.95801	6.59651	10.3735
746	784	1	36	3	18.393	0.51092	0.19257	0.37613	0.48113	0.61826	0.7882	0.19444	0.37099	0.47606	0.60651	0.78167	7.03602	13.3245	17.2478	22.1531	28.1853	7.06788	13.4093	17.201	21.9082	27.954
751	784	1	31	3	15.332	0.49459	0.26641	0.43509	0.55668	0.74004	0.90425	0.26291	0.42869	0.54777	0.7451	0.90558	8.21298	13.5467	17.3969	22.885	28.01	7.98855	13.4909	17.2072	23.0648	28.0446
751	784	1	31	4	15.745	0.5079	0.26701	0.43121	0.55378	0.73622	0.90534	0.25406	0.42715	0.55061	0.7413	0.90004	8.17315	13.4966	17.2186	22.852	28.0065	8.09984	13.465	17.1101	22.9138	27.9318
753	784	1	29	4	14.153	0.48803	0.27615	0.46882	0.60181	0.79359	0.96709	0.26057	0.4538	0.59198	0.78603	0.97059	8.06026	13.6517	17.4059	22.891	27.948	7.74938	13.4857	17.3046	22.6957	28.1062
785	824	1	37	3	16.352	0.44195	0.79043	0.89985	0.91414	0.93782	0.95818	0.78554	0.89513	0.9168	0.92808	0.96439	28.9716	33.2493	33.8552	34.4944	35.2937	28.9303	33.0991	33.9033	34.3682	35.5113
798	835	3	33	3	14.699	0.44542	0.96505	0.96574	0.9712	0.97107	0.9757	0.96284	0.96718	0.97674	0.97134	0.969	31.7521	31.9508	31.9057	31.9643	32.1341	31.8336	32.0871	32.1554	32.0925	32.1539
822	835	2	10	2	5.527	0.55267	0.95045	0.94862	0.95748	0.96817	0.97241	0.9537	0.94762	0.95572	0.97337	0.9769	9.4775	9.492	9.575	9.66295	9.70425	9.51985	9.4978	9.55485	9.7003	9.74595
836	858	1	20	3	8.405	0.42025	0.09936	0.15321	0.2264	0.27112	0.3916	0.09153	0.14871	0.21954	0.26722	0.3973	2.0174	3.0172	4.5122	5.4888	7.8221	1.855	3.0003	4.4781	5.3961	7.952
845	857	0	11	2	3.293	0.29934	0.03571	0.11286	0.26024	0.34187	0.41099	0.04165	0.11589	0.26082	0.34932	0.41281	0.266805	1.21704	2.84267	3.7433	4.5419	0.28391	1.26121	2.85136	3.75771	4.50401
845	858	0	12	2	3.482	0.29018	0.03635	0.12174	0.25202	0.35834	0.41023	0.03188	0.1279	0.25601	0.35337	0.40506	0.43908	1.47336	3.03996	4.1673	4.86726	0.38484	1.53738	3.051	4.10838	4.83858
858	884	1	24	3	11.727	0.48864	0.18692	0.24609	0.28774	0.36579	0.4329	0.19047	0.23861	0.29024	0.35953	0.43528	4.37904	5.98008	6.95628	8.88648	10.5731	4.36416	5.88192	7.038	8.80752	10.7094
868	889	1	19	3	9.845	0.51815	0.11986	0.16775	0.20398	0.21574	0.28099	0.11956	0.16347	0.20367	0.2183	0.27912	2.16287	3.14849	3.84361	4.09631	5.29786	2.17692	3.18117	3.86536	4.12072	5.30328
872	889	1	15	3	7.239	0.4826	0.15549	0.24029	0.25897	0.28957	0.36198	0.15081	0.24171	0.26072	0.29443	0.3642	2.27347	3.74198	3.996	4.3983	5.47455	2.27768	3.7713	3.96848	4.43085	5.55577
881	889	0	7	2	3.492	0.4988	0.00297	0.00566	-0.00061	0.00181	0.0024	0.00481	0.00531	-0.00174	0.00082	-0.00044	0.02513	0.02373	-0.00217	0.008085	0.02765	0.03563	0.028525	0.007735	-0.004725	-0.00308
890	910	0	19	2	12.093	0.63647	0.2566	0.36299	0.38915	0.42798	0.72072	0.2604	0.35597	0.38964	0.42167	0.71555	4.92556	6.78405	7.31519	8.14274	13.5666	4.88205	6.63718	7.39651	8.1529	13.5954
897	910	0	12	2	8.391	0.69925	0.36124	0.46162	0.49004	0.51934	0.65923	0.36192	0.45365	0.48578	0.52761	0.66063	4.2903	5.49684	5.86698	6.249	7.84284	4.23726	5.44416	5.88126	6.28206	7.88184
910	924	1	12	2	4.427	0.36893	0.64997	0.86309	0.9191	0.94431	0.95643	0.65831	0.86532	0.92705	0.94154	0.96234	7.90806	10.4051	11.0473	11.3754	11.4642	7.92588	10.3948	11.0552	11.3758	11.4864
911	924	1	11	2	3.992	0.36292	0.59787	0.86346	0.91151	0.92739	0.94236	0.59828	0.85691	0.91956	0.92586	0.94571	6.4466	9.49696	9.99757	10.14	10.2974	6.42664	9.43151	10.0262	10.1465	10.3599
925	936	0	10	2	6.133	0.6133	0.00966	0.0299	0.09972	0.21798	0.57329	0.00764	0.02433	0.10121	0.21719	0.58198	0.08045	0.2906	1.03995	2.2166	5.748	0.06125	0.26955	1.032	2.23005	5.8198
926	936	0	9	2	5.22	0.58004	0.0059	0.02226	0.09045	0.17032	0.46901	0.0071	0.01775	0.08092	0.16683	0.46272	0.03951	0.195705	0.74205	1.51488	4.13879	0.060525	0.16956	0.70929	1.52046	4.14472
928	936	0	7	2	4.275	0.61065	0.00136	0.00382	0.00637	0.03019	0.35974	0.0014	0.00254	0.00158	0.02598	0.36662	0.032025	0.05026	0.027615	0.21742	2.54124	0.01078	0.03129	0.026985	0.180985	2.5465
928	937	0	8	2	5.128	0.64104	0.00583	0.00355	0.00448	0.04109	0.3047	0.00304	6e-05	0.00522	0.03558	0.30852	0.03664	0.02736	0.03752	0.29172	2.40104	0.02628	0.01504	0.0548	0.28068	2.43988
937	965	5	22	3	10.685	0.48569	0.2164	0.42083	0.49586	0.56582	0.78416	0.20299	0.43826	0.51311	0.59399	0.79519	4.63738	9.22383	10.8167	12.4925	17.3268	4.36205	9.61972	11.1818	13.1271	17.4942
945	965	5	14	3	5.868	0.41912	0.33347	0.60897	0.69373	0.76685	0.86642	0.33757	0.61641	0.73981	0.80633	0.90101	4.6284	8.46769	9.71138	10.4549	12.2288	4.52249	8.60384	10.2021	11.191	12.6141
945	966	5	15	3	5.597	0.37315	0.33921	0.61409	0.72373	0.76615	0.91331	0.3337	0.62688	0.74873	0.82135	0.96797	5.08822	9.2931	10.7189	11.3337	13.7388	4.98705	9.47745	11.2439	12.3457	14.4833
965	976	1	9	2	3.387	0.37637	0.00798	0.00063	0.00959	0.05639	0.24332	0.00461	0.00654	0.01111	0.06946	0.24475	0.046845	0.04824	0.059805	0.506565	2.22858	0.059895	0.033615	0.09702	0.53676	2.20275
966	976	1	8	2	2.893	0.36166	0.00682	0.01421	0.0151	0.07671	0.31552	0.00674	0.00997	0.01726	0.08241	0.30795	0.07564	0.0978	0.12176	0.60832	2.46056	0.0408	0.08988	0.14568	0.6674	2.4636
966	978	1	10	2	3.501	0.35011	0.01932	0.02016	0.01891	0.06722	0.25987	0.01815	0.02168	0.01993	0.07693	0.26334	0.1422	0.18565	0.19295	0.6928	2.67665	0.1278	0.21005	0.2089	0.7493	2.7145
977	1002	3	21	3	9.819	0.46757	0.74157	0.75242	0.77508	0.79837	0.82161	0.7423	0.7564	0.77925	0.80635	0.82954	15.4625	15.9205	16.3056	16.6801	17.1714	15.54	15.9861	16.287	16.7224	17.3511
992	1002	1	8	3	4.054	0.5067	0.8965	0.905	0.91764	0.93338	0.94534	0.89913	0.90795	0.92196	0.93495	0.94083	7.14748	7.21908	7.34464	7.42416	7.51892	7.18504	7.264	7.37728	7.40636	7.49828
1003	1016	2	10	2	3.837	0.3837	0.66523	0.73803	0.78001	0.84234	0.86019	0.65611	0.74206	0.78314	0.85024	0.86195	6.54725	7.2718	7.7399	8.38715	8.54985	6.50615	7.3187	7.75985	8.41785	8.5374
1003	1024	2	18	2	7.482	0.41564	0.30242	0.36957	0.44201	0.48388	0.5182	0.29346	0.36661	0.44875	0.48465	0.51556	5.3667	6.59223	7.59366	8.59617	9.24399	5.25618	6.6834	7.75386	8.73099	9.28386
1003	1024	2	18	3	7.491	0.41619	0.29679	0.3655	0.44935	0.48625	0.51834	0.29097	0.36424	0.44148	0.48934	0.52005	5.24169	6.59151	7.73136	8.70111	9.34506	5.21217	6.64128	7.64658	8.65953	9.28431
1003	1030	3	23	3	10.273	0.44665	0.25535	0.34275	0.41515	0.44821	0.47065	0.23908	0.34216	0.40958	0.4454	0.47097	5.81302	7.96927	9.62009	10.2664	10.8537	5.51126	8.02516	9.48727	10.1638	10.8323
1024	1066	4	37	3	13.963	0.37737	0.78135	0.84433	0.85175	0.85155	0.86798	0.77185	0.84822	0.84736	0.85019	0.86173	28.3307	31.2352	31.4169	31.3355	31.7976	28.0282	31.3943	31.3954	31.5162	31.6933
1025	1065	4	35	3	13.205	0.37728	0.80179	0.87998	0.89104	0.88784	0.89503	0.78971	0.86554	0.88339	0.88644	0.88988	27.566	30.6714	30.8742	30.8774	31.076	27.3518	30.587	30.8199	31.0137	31.1458
1031	1065	3	30	3	11.136	0.37118	0.79639	0.88586	0.89399	0.90274	0.90125	0.79735	0.88522	0.88769	0.9055	0.90691	23.8952	26.3949	26.6885	26.916	27.1108	23.9636	26.456	26.5553	27.0403	27.2073
1031	1067	3	32	3	11.285	0.35264	0.79545	0.87545	0.87431	0.88476	0.89627	0.78329	0.86585	0.87692	0.89177	0.90146	24.7202	28.1088	28.076	28.2627	28.7163	24.4723	27.8747	28.1858	28.5082	28.8467
1031	1067	3	32	4	11.264	0.35199	0.7882	0.87234	0.87792	0.88839	0.88983	0.77577	0.87087	0.88238	0.89309	0.89443	24.4976	28.0774	28.1296	28.3042	28.4971	24.4309	28.0512	28.2147	28.5899	28.6218
1068	1082	0	13	2	5.599	0.43066	0.09863	0.25024	0.49754	0.76506	0.95657	0.08995	0.24584	0.48623	0.76571	0.95902	1.18735	3.15952	6.45067	9.81663	12.4553	1.08894	3.22842	6.4363	9.90119	12.444
1082	1102	0	19	3	10.521	0.55375	0.11933	0.27035	0.3766	0.52832	0.96433	0.11074	0.2672	0.37822	0.52135	0.95787	2.30337	5.12164	7.23501	9.8154	18.1915	2.14947	5.02863	7.19986	9.62787	18.1995
1083	1103	0	19	4	10.589	0.5573	0.11796	0.26439	0.38062	0.52284	0.93621	0.1152	0.26574	0.38186	0.5169	0.94928	2.27012	5.15137	7.21164	9.78529	17.8027	2.12971	5.14786	7.21183	9.692	18.0364
1083	1106	0	22	3	13.146	0.59756	0.19599	0.33123	0.44498	0.5817	0.94961	0.17427	0.30839	0.43381	0.55904	0.93711	4.26943	7.33689	9.70871	12.7391	20.7239	3.81788	6.98995	9.54426	12.3452	20.6162
1083	1106	0	22	4	13.423	0.61016	0.18206	0.32994	0.43701	0.57124	0.93869	0.16942	0.30045	0.42423	0.55606	0.93249	4.05141	7.2237	9.61202	12.5414	20.5712	3.76057	6.81978	9.25375	12.1354	20.5147
1104	1117	1	11	2	4.966	0.45146	0.8487	0.90853	0.91752	0.91568	0.91194	0.85505	0.91407	0.91944	0.91948	0.91344	9.34747	10.008	10.097	10.0708	10.0775	9.35319	10.0589	10.0807	10.0973	10.0554
1121	1149	1	26	3	10.756	0.41371	0.88896	0.91094	0.91556	0.92076	0.91936	0.89038	0.9115	0.90981	0.92425	0.92505	23.1973	23.8342	23.8512	23.9652	23.9464	23.2918	23.8527	23.8612	23.949	24.0258
1133	1149	0	15	2	4.076	0.27176	0.96222	0.96977	0.97244	0.97999	0.98677	0.96107	0.96081	0.97051	0.97458	0.97922	14.3899	14.5982	14.5969	14.5838	14.6999	14.4034	14.4854	14.6647	14.5971	14.6933
1133	1149	0	15	3	4.02	0.26797	0.96384	0.96358	0.96585	0.9717	0.98079	0.95981	0.97363	0.97864	0.97065	0.98561	14.4544	14.5705	14.5306	14.6354	14.7662	14.4197	14.5321	14.6832	14.5385	14.7386
1150	1181	0	30	3	9.149	0.30495	0.94146	0.94923	0.95148	0.95507	0.97262	0.93601	0.93999	0.94235	0.94945	0.98217	28.3937	28.5364	28.4214	28.536	29.2419	28.1966	28.269	28.3568	28.542	29.4628
1166	1181	0	14	2	4.562	0.32585	0.94219	0.95189	0.94882	0.94473	0.952	0.9428	0.94776	0.94607	0.9436	0.95283	13.1673	13.2667	13.2569	13.2799	13.3687	13.1683	13.2499	13.1989	13.2784	13.3336
1182	1207	1	23	2	7.637	0.33203	0.93191	0.90893	0.91283	0.91505	0.91817	0.92746	0.9197	0.91047	0.92265	0.92637	21.3079	21.2453	21.1767	21.3791	21.5182	21.3698	21.4899	21.2932	21.3817	21.5679
1187	1197	0	9	2	3.23	0.35891	0.94339	0.9428	0.94194	0.94304	0.94251	0.94026	0.92941	0.93047	0.93279	0.9376	8.4987	8.50378	8.49623	8.48039	8.50811	8.50388	8.43989	8.47274	8.4641	8.46477
1208	1241	2	30	3	12.609	0.4203	0.17986	0.27297	0.32061	0.42134	0.66499	0.17611	0.27588	0.32292	0.41516	0.67436	5.5038	8.31375	9.5847	12.6292	19.8653	5.5011	8.3847	9.69015	12.5635	20.1165
1208	1244	2	33	3	15.734	0.47678	0.15927	0.23967	0.30738	0.41132	0.70643	0.14482	0.24068	0.3065	0.40319	0.70784	4.97525	7.92132	10.0087	13.5618	23.4772	4.59492	8.10496	10.0998	13.4412	23.5739
1208	1244	2	33	4	15.745	0.47712	0.15978	0.23598	0.30596	0.41047	0.70871	0.14866	0.23358	0.30359	0.40577	0.71793	5.04092	7.88354	9.88713	13.5628	23.4968	4.59343	7.98897	10.0015	13.4005	23.6917
1208	1244	2	33	5	15.238	0.46175	0.15603	0.24244	0.2995	0.42032	0.70501	0.14563	0.23346	0.30252	0.41529	0.7194	4.89192	8.03418	9.90528	13.8133	23.526	4.54625	7.89706	9.81486	13.5449	23.7402
1208	1244	2	33	6	15.499	0.46966	0.15209	0.24292	0.30881	0.41234	0.71975	0.1509	0.23179	0.30242	0.4088	0.72223	4.92047	8.03468	10.0054	13.5889	23.6316	4.62165	7.84113	9.6761	13.6942	23.8336
1236	1244	1	6	2	4.013	0.66886	0.21505	0.34389	0.41581	0.50535	0.83813	0.20284	0.34433	0.41716	0.50636	0.82961	1.28553	2.02536	2.52234	3.08844	5.03379	1.25136	2.0451	2.49744	3.10776	4.98117
1242	1259	1	15	3	3.992	0.26612	0.67452	0.71277	0.788	0.81636	0.83067	0.66982	0.71486	0.77741	0.82057	0.83708	9.68992	10.7041	11.6846	12.2396	12.4415	9.64043	10.6302	11.5339	12.3515	12.4564
1245	1259	1	12	2	2.882	0.24019	0.81604	0.85791	0.85227	0.85495	0.85619	0.81369	0.86012	0.85961	0.85417	0.85204	9.70914	10.2114	10.2391	10.2371	10.2505	9.70008	10.2716	10.2803	10.2307	10.2246
1245	1275	1	28	3	12.943	0.46225	0.83277	0.92696	0.92749	0.93321	0.95274	0.8293	0.91887	0.93201	0.94386	0.95254	23.4039	25.8297	25.8987	26.1405	26.53	23.2513	25.7337	25.9528	26.3696	26.4998
1274	1308	2	31	3	18.181	0.58648	0.10211	0.27673	0.38081	0.47669	0.67127	0.09301	0.26902	0.37332	0.47374	0.67634	3.10635	8.51043	11.8792	14.776	20.9062	2.78364	8.3297	11.6188	14.8112	20.9665
1277	1309	2	29	3	17.037	0.58749	0.07834	0.21409	0.31925	0.43581	0.65013	0.07064	0.2098	0.31436	0.43956	0.6542	2.26417	6.21514	9.34801	12.6871	18.8014	2.08655	6.22239	9.16327	12.6539	18.9718
1293	1309	0	15	2	8.552	0.57011	0.00403	0.00939	0.04242	0.11475	0.35041	0.0014	0.00309	0.0445	0.12232	0.35233	0.0366	0.2376	0.592725	1.77113	5.25562	0.0231	0.127575	0.650025	1.72598	5.2893
1295	1308	0	12	2	7.597	0.63309	0.00123	0.00368	0.0405	0.12598	0.27275	0.00152	0.00514	0.03972	0.13292	0.27786	0.0288	0.07938	0.52038	1.49742	3.36654	0.01308	0.12312	0.4974	1.54824	3.42618
1311	1345	0	33	3	17.399	0.52724	0.0756	0.20324	0.31144	0.41606	0.63114	0.06262	0.18962	0.29894	0.40918	0.62866	2.49397	6.67574	10.3669	13.9524	20.9695	2.05227	6.61881	10.0792	13.5632	20.7458
1343	1355	0	11	2	7.671	0.69739	0.02671	0.07707	0.12033	0.17622	0.43567	0.02751	0.07474	0.11061	0.17444	0.43011	0.287375	0.82104	1.32611	1.87088	4.72257	0.28336	0.751135	1.20703	1.90157	4.76636
1356	1377	0	20	2	9.464	0.47322	0.01574	0.01878	0.03115	0.1275	0.46224	0.00779	0.00961	0.02103	0.12579	0.46113	0.3001	0.3133	0.582	2.4848	9.2257	0.1654	0.2791	0.4891	2.5322	9.2226
1360	1377	0	16	2	8.77	0.54812	0.0077	0.00502	0.01001	0.08092	0.39473	0.00733	0.00202	0.00805	0.07481	0.40651	0.10728	0.11192	0.23464	1.3024	6.25256	0.10544	0.09992	0.14728	1.202	6.50416
1378	1400	1	20	3	10.977	0.54887	0.17363	0.22045	0.26248	0.38819	0.66633	0.16725	0.21704	0.25528	0.37786	0.66719	3.5049	4.4123	5.2271	7.7596	13.2946	3.3562	4.4358	5.0749	7.515	13.3438
1378	1406	1	26	3	14.634	0.56283	0.14658	0.20466	0.25096	0.41612	0.76245	0.14383	0.20439	0.2569	0.41268	0.74205	3.8649	5.28281	6.50897	11.0296	19.6806	3.64052	5.32948	6.68954	10.8272	19.2945
1381	1396	1	13	2	7.874	0.60567	0.24665	0.31897	0.36227	0.55113	0.86517	0.2455	0.30893	0.36704	0.54013	0.86684	3.2017	4.07745	4.67129	7.08877	11.1953	3.1904	4.01167	4.62228	6.99134	11.2031
1404	1419	0	14	2	6.225	0.44465	0.08045	0.12264	0.18162	0.27097	0.49647	0.07862	0.11818	0.18044	0.25961	0.48672	1.14009	1.70485	2.4927	3.76614	6.8131	1.0486	1.6562	2.47275	3.62362	6.81408
1420	1426	0	5	1	3.293	0.65855	0.2309	0.51373	0.80295	0.8829	0.90944	0.21985	0.49198	0.79217	0.88729	0.91146	1.14118	2.54225	4.01843	4.40895	4.5293	1.0907	2.49665	3.9755	4.4177	4.54483
1425	1441	0	15	3	9.203	0.61352	0.11591	0.20697	0.23511	0.31915	0.48343	0.10989	0.20379	0.23813	0.32308	0.48928	1.66357	3.08595	3.50625	4.6791	7.3308	1.6134	3.0651	3.54817	4.70752	7.33905
1429	1441	0	11	2	5.016	0.456	0.14633	0.20808	0.25495	0.36557	0.49756	0.1345	0.21126	0.25658	0.37283	0.50556	1.56404	2.29124	2.84542	3.99482	5.49015	1.44496	2.37363	2.84279	4.07341	5.60571
1438	1460	1	20	3	7.878	0.39392	0.24812	0.38465	0.4542	0.51357	0.57075	0.24096	0.37976	0.45968	0.52259	0.57289	4.8765	7.6458	9.0606	10.3568	11.4839	4.8288	7.6363	9.1832	10.5485	11.4726
1442	1461	1	17	3	9.582	0.56367	0.09591	0.26828	0.32706	0.34939	0.44156	0.08512	0.26023	0.33289	0.3572	0.44251	1.6116	4.52633	5.52908	5.88931	7.51579	1.45682	4.30075	5.66134	5.99531	7.50864
1461	1467	0	5	2	1.929	0.38581	0.00902	0.03437	0.08456	0.18504	0.41579	0.01266	0.03733	0.08099	0.18708	0.4086	0.044975	0.165125	0.4303	0.9403	2.06115	0.05255	0.18235	0.4155	0.916175	2.043
1461	1468	0	6	2	1.951	0.32514	0.00327	0.04134	0.11789	0.20421	0.41697	0.00237	0.03685	0.10886	0.20332	0.42567	0.15897	0.31143	0.68874	1.23159	2.49903	0.1362	0.31329	0.66681	1.23951	2.54304
1468	1498	2	27	3	15.485	0.57352	0.41478	0.51946	0.56736	0.66141	0.79656	0.40471	0.51423	0.55966	0.65707	0.79996	11.1789	14.0758	15.3491	17.8471	21.4403	11.0344	13.9343	15.2592	17.7544	21.5955
1499	1510	0	10	2	6.241	0.62409	0.00542	0.0088	0.05524	0.1644	0.36237	0.00208	0.0071	0.05291	0.15529	0.36966	0.0479	0.0954	0.5445	1.65235	3.66215	0.01765	0.13965	0.49485	1.5467	3.69855
1499	1512	0	12	2	7.378	0.61479	0.00552	0.01927	0.06505	0.25406	0.47252	0.00067	0.0185	0.05919	0.25121	0.46764	0.05082	0.12324	0.74148	2.99046	5.70102	0.04566	0.14928	0.6567	2.93682	5.60658
1511	1524	1	11	2	5.226	0.47511	0.6732	0.71525	0.77066	0.8095	0.84446	0.66902	0.72233	0.7721	0.82274	0.85823	7.24641	7.86214	8.49953	8.90318	9.28416	7.22084	7.99145	8.51917	8.91677	9.44053
1512	1542	2	27	3	14.2	0.52592	0.64136	0.76723	0.84189	0.87879	0.91485	0.63617	0.77409	0.83871	0.87774	0.91016	17.0636	20.7288	22.6145	23.8347	24.8072	16.9717	20.8679	22.699	23.8436	24.822
1513	1526	1	11	2	5.791	0.52649	0.85905	0.89294	0.8862	0.89939	0.9164	0.85207	0.8985	0.89346	0.90041	0.91656	9.48998	9.79638	9.75777	9.88933	10.1334	9.38696	9.81343	9.83433	9.92959	10.1304
1513	1542	2	26	3	13.674	0.52591	0.67832	0.80927	0.84229	0.89412	0.93107	0.66851	0.80217	0.84764	0.89278	0.92953	17.5484	20.9699	22.0317	22.9171	24.0284	17.475	20.7966	22.0171	22.9888	23.867
1525	1539	1	12	2	6.731	0.56088	0.53307	0.7505	0.846	0.91591	0.92584	0.54123	0.74022	0.83324	0.92164	0.9248	6.4968	8.99172	10.1291	11.0285	11.0984	6.45192	8.91858	10.0948	11.0054	11.0976
1527	1539	1	10	2	5.525	0.55245	0.47617	0.72375	0.82656	0.91485	0.96049	0.45336	0.71803	0.8275	0.91412	0.95908	4.7558	7.27185	8.2374	9.1615	9.56335	4.53315	7.2191	8.22195	9.1462	9.5908
1527	1542	1	13	2	7.124	0.54801	0.39389	0.59551	0.71176	0.80966	0.88083	0.38876	0.58414	0.7098	0.80227	0.87949	5.08527	7.71361	9.29637	10.4967	11.5208	4.97328	7.70705	9.269	10.4369	11.5357
1532	1542	1	8	2	4.308	0.53847	0.16001	0.38989	0.59484	0.77365	0.8618	0.14504	0.3824	0.58668	0.77169	0.86012	1.266	3.13428	4.74548	6.11936	6.88924	1.14856	3.04972	4.67692	6.13472	6.90988
1543	1571	3	24	3	11.23	0.4679	0.30777	0.3673	0.46185	0.54501	0.65603	0.30186	0.36198	0.45071	0.54489	0.66447	7.36248	8.84856	10.9548	13.017	15.7884	7.17888	8.90448	10.8365	13.0728	16.0733
1546	1570	3	20	2	9.213	0.46063	0.39903	0.448	0.54156	0.62049	0.74032	0.39292	0.41004	0.5398	0.62665	0.74856	7.7899	8.9549	10.7309	12.345	14.8782	7.8226	8.6386	10.6999	12.4993	14.9712
1546	1571	3	21	3	10.19	0.48523	0.35394	0.41217	0.47291	0.52402	0.63624	0.34206	0.39171	0.46341	0.51575	0.63698	7.19785	8.55298	9.8511	10.9685	13.2821	7.05023	8.46405	9.70022	10.8768	13.3766
1546	1572	3	22	3	10.472	0.47599	0.3445	0.39239	0.45334	0.52153	0.63236	0.33983	0.38307	0.46545	0.51758	0.63339	7.42808	8.54238	10.0045	11.41	13.8482	7.25208	8.6141	10.2016	11.4153	13.9102
1571	1579	0	7	2	3.315	0.47358	0.00949	0.00867	0.004	0.00791	0.06798	0.00362	0.00646	0.00167	0.00044	0.07569	0.050365	0.053165	0.01785	0.07833	0.48433	0.05446	0.040145	0.028315	0.0238	0.534205
1571	1580	0	8	2	4.475	0.55939	0.00601	0.02333	0.01952	0.02755	0.04262	0.01204	0.01511	0.02163	0.03515	0.05309	0.1122	0.20156	0.1666	0.2284	0.33952	0.13224	0.12776	0.19236	0.25916	0.39532
1573	1580	0	6	2	2.883	0.48049	0.01617	0.00324	0.01165	0.00201	0.07619	0.00431	0.01366	0.00579	0.00459	0.06596	0.06579	0.01986	0.06705	0.05967	0.48198	0.01329	0.0828	0.05286	0.084	0.39576
1580	1614	1	32	3	17.248	0.539	0.01946	0.05074	0.11601	0.15309	0.22086	0.0155	0.03274	0.095	0.1199	0.21931	0.8944	1.93616	3.94304	5.03104	7.25584	0.8632	1.45664	3.45312	4.43184	7.25824
1581	1614	1	31	3	16.539	0.5335	0.01298	0.03981	0.10293	0.13769	0.21493	0.00949	0.02766	0.0882	0.11867	0.19567	0.33604	1.1935	3.03877	4.30729	6.80992	0.26784	0.9393	2.75296	3.86369	6.21597
1593	1602	0	8	2	4.325	0.54066	0.00303	0.0008	0.00234	0.01013	0.01334	0.00217	0.00375	0.00438	0.00015	0.00458	0.02788	0.00408	0.02108	0.054	0.08948	0.01856	0.03104	0.02256	0.0104	0.03664
1593	1614	1	19	2	11.36	0.59792	0.01219	0.03636	0.07903	0.09074	0.16788	0.00919	0.02845	0.07066	0.08542	0.15412	0.217075	0.668895	1.47326	1.66801	3.14602	0.17556	0.602585	1.35384	1.59837	2.92828
1593	1614	1	19	3	11.07	0.58265	0.01084	0.03693	0.07977	0.0944	0.16378	0.00371	0.02699	0.07224	0.089	0.15626	0.187435	0.67165	1.50404	1.76785	3.1482	0.09329	0.56639	1.3681	1.66507	2.96894
1597	1614	1	15	3	7.2	0.48002	0.0132	0.02753	0.06717	0.10322	0.19645	0.01492	0.02814	0.07286	0.10316	0.19035	0.149625	0.417375	1.13167	1.49715	2.85878	0.144975	0.450225	1.12282	1.47885	2.78145
1600	1614	1	12	3	4.398	0.36653	0.01937	0.05443	0.13243	0.16853	0.27825	0.0277	0.06012	0.13438	0.17113	0.27797	0.19806	0.5982	1.6179	2.06874	3.37854	0.2769	0.5898	1.5609	2.13252	3.34506
1603	1614	1	9	2	2.861	0.31783	0.01911	0.06503	0.1869	0.24056	0.37692	0.01469	0.03949	0.17023	0.21434	0.38317	0.156555	0.552015	1.6362	2.09605	3.33139	0.123885	0.438165	1.47159	1.9462	3.44853
1603	1614	1	9	3	2.913	0.32365	0.0153	0.0626	0.18923	0.23613	0.37312	0.01163	0.04484	0.16622	0.20943	0.37709	0.08505	0.54945	1.64614	2.08274	3.26529	0.10476	0.369585	1.50989	1.97645	3.39381
1615	1630	1	13	2	6.637	0.51055	0.00953	0.02866	0.09087	0.34996	0.5313	0.01392	0.01993	0.05071	0.22113	0.53671	0.136305	0.33306	1.18151	4.51042	7.00563	0.159055	0.25532	0.608075	2.83803	6.97723
1615	1630	1	13	3	6.688	0.51448	0.00865	0.02737	0.08652	0.34811	0.53327	0.01438	0.01806	0.05275	0.2126	0.54313	0.138645	0.28704	1.16447	4.47258	7.05107	0.184145	0.2392	0.618865	2.81424	7.06069
1615	1647	3	28	3	15.579	0.55639	0.30299	0.37348	0.48423	0.66949	0.78207	0.26859	0.32809	0.39214	0.57776	0.78559	8.5701	10.5444	13.5188	18.7169	21.8933	7.59472	9.45952	11.1215	16.2434	21.8191
1615	1647	3	28	4	15.571	0.5561	0.32147	0.37332	0.48909	0.67105	0.78148	0.27211	0.3346	0.39991	0.57869	0.77879	8.5659	10.3512	13.6811	18.8804	21.8754	7.51856	9.42998	11.1908	16.2733	21.7077
1618	1630	1	10	2	4.764	0.47636	0.00815	0.04374	0.12407	0.45077	0.70091	0.01556	0.02984	0.06623	0.28101	0.69634	0.0856	0.42325	1.20165	4.51125	6.9151	0.1337	0.2946	0.67715	2.76615	6.95135
1618	1630	1	10	3	5.023	0.50234	0.02381	0.05043	0.12259	0.45534	0.70299	0.02585	0.04158	0.07724	0.27621	0.69259	0.24735	0.4948	1.23985	4.557	6.89855	0.23845	0.38045	0.7461	2.77645	6.9259
1619	1630	1	9	2	4.406	0.48958	0.01385	0.03113	0.13019	0.51717	0.7467	0.01473	0.0189	0.07046	0.27724	0.75229	0.12771	0.28377	1.14192	4.61291	6.73816	0.097335	0.195075	0.621675	2.59092	6.77061
1619	1630	1	9	3	4.642	0.51572	0.01305	0.01966	0.11278	0.5194	0.74284	0.01242	0.01071	0.06314	0.27125	0.74299	0.10161	0.183195	1.0359	4.54068	6.69213	0.091305	0.16587	0.58581	2.54551	6.67985
1631	1647	2	13	2	6.227	0.47902	0.64069	0.81514	0.83849	0.84335	0.85789	0.62984	0.81417	0.8385	0.84663	0.86483	8.27749	10.271	10.6554	10.8206	11.0218	8.16972	10.2534	10.6654	10.8007	11.0553
1648	1669	2	18	3	2.534	0.14078	0.79534	0.94943	0.95084	0.96879	0.98832	0.78446	0.93661	0.94272	0.95724	0.97853	14.3408	17.0249	17.1606	17.3856	17.6729	14.238	16.9063	17.1128	17.2923	17.625
1648	1669	2	18	4	2.51	0.13946	0.80101	0.94954	0.95302	0.9668	0.97947	0.7871	0.93717	0.9448	0.96396	0.98466	14.373	16.9881	17.1858	17.3734	17.5379	14.1169	16.943	17.0134	17.2731	17.6774

## Sheet: EditSummaryErrorBar
							pH7										PREX1_STDEV					PREX1-Gbg_STDEV
							%D					%D					#Deuterium					#Deuterium
Start	End	Pro	MaxD	Charge	#D	%D FD	10	100	1000	10000	100000	10	100	1000	10000	100000	10	100	1000	10000	100000	10	100	1000	10000	100000
38	51	0	12	2	6.04	0.50336	0.52571	0.86705	0.90061	0.93189	0.94853	0.52063	0.85876	0.89559	0.93339	0.94292	0.150868	0.118455	0.00831558	0.0492146	0.0407294	0.10072	0.0316501	0.103945	0.102502	0.0235891
54	63	0	8	2	3.416	0.42703	0.01981	0.02355	0.03284	0.05663	0.26718	0.01865	0.01678	0.02192	0.05173	0.27714	0.00480833	0.0156695	0.051138	0.00299813	0.00492146	0.0582656	0.0703147	0.0211566	0.0212132	0.000226274
54	75	0	20	2	11.982	0.59908	0.0035	0.00674	0.02025	0.09556	0.26155	0.00397	0.00814	0.01522	0.08766	0.25776	0.064771	0.0236174	0.00707107	0.00296985	0.00989949	0.0114551	0.00537401	0.0353553	0.0455377	0.00947523
54	75	0	20	3	11.754	0.58772	0.00309	0.00592	0.01798	0.09328	0.26184	0.00298	0.0053	0.01528	0.08327	0.26209	0.0425678	0.0602455	0.0280014	0.0213546	0.000424264	0.0296985	0.0400222	0.0555786	0.0162635	0.0335169
54	76	0	21	2	12.448	0.59277	0.00322	0.0005	0.01919	0.08997	0.26761	0.00112	0.0005	0.01057	0.08388	0.26674	0.0378656	0.010543	0.0847892	0.0157402	0.160817	0.00475176	0.0319259	0.0200465	0.100529	0.197049
54	76	0	21	3	12.833	0.61109	0.00729	0.00892	0.02211	0.09498	0.25992	0.00685	0.00907	0.02164	0.08738	0.2619	0.0294015	0.0142553	0.0167796	0.0247982	0.0455872	0.0490025	0.00103945	0.079295	0.0537543	0.0129188
55	63	0	7	2	3.197	0.45667	0.03207	0.02483	0.02632	0.06466	0.22441	0.02946	0.0245	0.02379	0.0544	0.22243	0.0124734	0.0507844	0.0226203	0.0265306	0.124635	0.0140078	0.0820173	0.0410334	0.0463296	0.0969656
55	70	0	14	2	7.298	0.52129	0.00873	0.01679	0.01968	0.03383	0.1567	0.00942	0.02003	0.02514	0.03334	0.17303	0.0369251	0.0432608	0.0115824	0.0259367	0.0228678	0.00900854	0.0255407	0.0446467	0.00267286	0.00772161
55	70	0	14	3	7.34	0.52432	0.01688	0.01515	0.0166	0.02594	0.14566	0.01329	0.01944	0.01618	0.02615	0.14905	0.106816	0.0865216	0.0910754	0.0557342	0.0674156	0.170766	0.0885015	0.0927583	0.108696	0.0794929
55	75	0	19	2	11.107	0.58458	0.00482	0.00383	0.02128	0.09965	0.24478	0.00493	0.00596	0.01601	0.08646	0.24401	0.0204212	0.0282136	0.00940452	0.00738927	0.148994	0.00429921	0.0154503	0.0115541	0.0446043	0.00335876
55	75	0	19	3	11.118	0.58516	0.00062	0.00691	0.01859	0.09596	0.23398	0.0045	0.01379	0.01525	0.08506	0.23789	0.0687873	0.00201525	0.00644881	0.00618011	0.133679	0.042589	0.11366	0.0120915	0.00873277	0.0615324
55	76	0	20	2	11.989	0.59947	0.00658	0.00738	0.01993	0.09505	0.26202	0.00823	0.00969	0.01585	0.07904	0.25823	0.0190919	0.0108894	0.0424264	0.00692965	0.000565685	0.0574171	0.0206475	0.0229103	0.0731148	0.0615637
59	70	0	10	2	4.521	0.45208	0.01013	0.01324	0.01288	0.0203	0.10871	0.01157	0.01207	0.01909	0.02433	0.11306	0.0191626	0.0484368	0.0610233	0.0451841	0.0487197	0.0596798	0.0811759	0.018809	0.088954	0.0716972
59	75	0	15	2	8.403	0.5602	0.00742	0.01185	0.02387	0.10604	0.23237	0.01128	0.00715	0.02222	0.09597	0.23665	0.00816708	0.00774282	0.0560029	0.0156978	0.0934442	0.0895197	0.0111369	0.0159099	0.0583363	0.0663973
64	75	0	10	2	5.605	0.56053	0.0013	0.0047	0.02632	0.1452	0.29573	0.00211	0.00574	0.02333	0.14265	0.28827	0.0136472	0.0111016	0.00714178	0.01393	0.0033234	0.00890955	0.00148492	0.00735391	0.0185969	0.0079196
69	76	0	6	2	2.782	0.46371	0.00701	0.01496	0.02709	0.18781	0.415	0.00617	0.01933	0.03639	0.17249	0.41632	0.00212132	0.0184979	0.0109036	0.113151	0.102714	0.000933381	0.0353412	0.0324562	0.0496389	0.132667
76	94	0	17	2	9.654	0.56791	0.64531	0.80104	0.86179	0.88219	0.92611	0.63739	0.8082	0.86299	0.88514	0.91595	0.0540937	0.082583	0.0700814	0.082583	0.0788565	0.0494056	0.0921997	0.0423133	0.103139	0.0587818
76	94	0	17	3	9.82	0.57765	0.63842	0.80874	0.86632	0.8894	0.917	0.6387	0.79023	0.87631	0.88863	0.91884	0.038707	0.105903	0.0405101	0.14413	0.101456	0.0526512	0.21349	0.0156271	0.0268064	0.0451983
77	94	0	16	2	10.255	0.64096	0.60645	0.70746	0.7796	0.78093	0.79978	0.61152	0.70598	0.77725	0.77967	0.80647	0.167217	0.526766	0.0101823	0.0785171	0.0486489	0.0283974	0.554485	0.0851922	0.045368	0.000565685
77	94	0	16	3	10.426	0.65161	0.6164	0.69807	0.77873	0.78378	0.79995	0.59961	0.69869	0.76899	0.78512	0.80119	0.270284	0.526653	0.0340543	0.080893	0.191089	0.0118794	0.569645	0.00882469	0.144589	0.200253
95	114	0	18	3	10.198	0.56658	0.00367	0.01897	0.11067	0.23472	0.34264	0.00868	0.02265	0.10596	0.23742	0.34581	0.0412385	0.0292742	0.0477297	0.00496389	0.0997869	0.0964776	0.0127279	0.0213829	0.0770039	0.00472585
95	116	0	20	3	10.977	0.54887	0.00142	0.01485	0.09931	0.22142	0.34099	0.00164	0.01052	0.09223	0.21798	0.33928	0.013435	0.0811759	0.0168291	0.0370524	0.0653367	0.0190919	0.144108	0.0149907	0.0114551	0.00452548
106	114	0	7	2	2.388	0.34109	0.00601	0.00548	0.00075	0.01358	0.01869	0.00282	0.00295	0.00221	0.01005	0.01456	0.0178191	0.0186111	0.00351432	0.0125724	0.0207394	0.0234123	0.0127209	0.00658316	0.028956	0.010048
108	117	0	8	2	2.593	0.32413	0.00733	0.00913	0.01853	0.01529	0.03104	0.01423	0.01526	0.0135	0.01291	0.03492	0.0531179	0.0785171	0.00277186	0.00746705	0.0163483	0.00469519	0.0379575	0.0175362	0.0145947	0.0491015
117	135	2	15	2	5.152	0.34347	0.13839	0.16521	0.3027	0.40106	0.71361	0.13913	0.16747	0.29741	0.39822	0.71115	0.0247134	0.108506	0.0828376	0.0885651	0.0762615	0.00381838	0.168115	0.112112	0.0777464	0.199404
119	135	2	13	2	4.316	0.33198	0.14098	0.23306	0.37919	0.48452	0.76904	0.14125	0.2267	0.3742	0.49375	0.76166	0.0431123	0.0197636	0.0756534	0.0257387	0.0643467	0.0248194	0.102587	0.112331	0.0546947	0.0816457
148	158	0	9	2	2.302	0.25576	0.01849	0.06334	0.13452	0.22558	0.6076	0.01393	0.06022	0.13484	0.22139	0.60801	0.00241831	0.0735037	0.0428931	0.0472842	0.00470933	0.0217647	0.0607122	0.0323289	0.0833042	0.00617304
148	172	1	22	3	11.975	0.54431	0.05344	0.06781	0.12347	0.25548	0.59596	0.04831	0.06417	0.12745	0.24707	0.59237	0.0969161	0.0567807	0.0480691	0.0434022	0.128184	0.030646	0.0866489	0.146852	0.146541	0.181854
159	172	1	11	2	6.612	0.60105	0.08694	0.10263	0.16777	0.37501	0.74147	0.08665	0.09863	0.16062	0.37656	0.73888	0.0232567	0.0177342	0.0504804	0.0304127	0.0381131	0.0191343	0.0295571	0.0630032	0.0230234	0.027068
159	174	1	13	3	7.912	0.60865	0.0779	0.08709	0.13498	0.31871	0.66134	0.07203	0.07949	0.13881	0.3095	0.66481	0.0815365	0.0465135	0.11325	0.169048	0.0390676	0.0042285	0.00367696	0.104609	0.0751018	0.0268418
163	172	1	7	2	4.477	0.63961	0.12634	0.13747	0.23279	0.47237	0.80459	0.12174	0.13412	0.22883	0.46688	0.79934	0.00767211	0.019502	0.0132158	0.00168291	0.0532593	0.0269266	0.048359	0.0181161	0.0155917	0.0305901
172	204	3	28	3	14.099	0.50353	0.15141	0.22646	0.35269	0.48192	0.5674	0.15213	0.22952	0.35058	0.47502	0.5663	0.216205	0.28174	0.128495	0.0861256	0.0920653	0.384298	0.178587	0.0625648	0.198584	0.038608
176	205	3	25	3	12.765	0.51061	0.11949	0.21847	0.3333	0.41387	0.52693	0.11206	0.21045	0.3345	0.41301	0.52973	0.00335876	0.0392444	0.0266933	0.0180312	0.0814941	0.0116673	0.19799	0.11791	0.120031	0.015026
179	206	3	23	3	11.333	0.49276	0.08165	0.18215	0.2749	0.377	0.50494	0.07964	0.18286	0.27001	0.37876	0.50127	0.0110592	0.0182151	0.168002	0.138565	0.00260215	0.00910754	0.134499	0.0510673	0.178898	0.0573637
179	206	3	23	4	11.643	0.50621	0.08211	0.17753	0.27031	0.38409	0.49715	0.07879	0.18148	0.26566	0.37966	0.48996	0.0439113	0.0657044	0.0312258	0.152876	0.0941654	0.0201667	0.0852205	0.0351291	0.0118723	0.0131594
191	208	2	14	3	8.644	0.61742	0.00096	0.01427	0.03033	0.08004	0.14826	0.00489	0.00914	0.03633	0.07457	0.15472	0.133346	0.0236598	0.0324703	0.0507844	0.165124	0.0767211	0.0838487	0.0114834	0.0184131	0.0548432
195	205	2	8	2	4.351	0.54391	0.00722	0.00935	0.01891	0.0297	0.05979	0.01123	0.00119	0.01491	0.01986	0.04338	0.0673166	0.00141421	0.0560594	0.0539664	0.0289631	0.0328098	0.109347	0.00967322	0.028058	0.0336338
206	224	3	14	3	4.878	0.34846	0.13721	0.1715	0.23585	0.39238	0.65043	0.13005	0.16898	0.2283	0.38872	0.64529	0.0394	0.0676136	0.00376181	0.121368	0.0591	0.0152452	0.180468	0.117408	0.0839477	0.173934
206	229	3	19	3	7.448	0.39199	0.06892	0.13723	0.21115	0.379	0.74524	0.0722	0.13084	0.20682	0.37839	0.74051	0.0689217	0.0197495	0.205959	0.236457	0.0315723	0.0231082	0.076714	0.0877307	0.19642	0.0163907
227	249	0	21	3	12.953	0.61683	0.20134	0.49064	0.78042	0.87086	0.95127	0.1938	0.49625	0.78147	0.87465	0.94485	0.0847892	0.138692	0.0555362	0.0507844	0.0374201	0.0893924	0.0136613	0.077513	0.0420234	0.0666731
228	259	0	30	3	17.822	0.59408	0.17301	0.39955	0.61801	0.7851	0.88313	0.16841	0.40413	0.6053	0.77891	0.88482	0.0920653	0.0984293	0.0436992	0.0880348	0.0197283	0.0846407	0.342805	0.323077	0.104369	0.0437273
228	265	0	36	3	21.235	0.58985	0.26624	0.41286	0.62691	0.76911	0.8798	0.26188	0.4191	0.62167	0.76401	0.87272	0.125752	0.0030547	0.210774	0.131861	0.34569	0.0572756	0.424094	0.146117	0.0946957	0.316416
230	249	0	18	3	9.803	0.54459	0.25959	0.61279	0.84304	0.93732	0.98813	0.2671	0.6027	0.84705	0.93383	0.98866	0.0477297	0.119388	0.0939321	0.0208738	0.010946	0.0285105	0.109715	0.0344927	0.105005	0.0865499
251	265	0	13	2	5.793	0.44564	0.27377	0.41193	0.47962	0.58103	0.77092	0.26756	0.40992	0.48747	0.57801	0.76528	0.113158	0.0826396	0.04348	0.0443073	0.110676	0.187157	0.0275772	0.0468812	0.0291399	0.00671049
266	272	0	5	1	3.081	0.6161	0.01396	0.15251	0.52375	0.73828	0.85988	0.01397	0.14615	0.52512	0.72847	0.86437	0.0153796	0.0378302	0.0164756	0.00431335	0.0404112	0.0221324	0.0482247	0.0248194	0.0488611	0.0421082
273	293	0	19	3	7.2	0.37893	0.36314	0.52917	0.57885	0.64202	0.7317	0.35856	0.53661	0.57583	0.64149	0.73338	0.0330502	0.120647	0.0331845	0.0695934	0.106405	0.0159877	0.15504	0.106137	0.110839	0.110436
298	324	0	25	3	5.058	0.20232	0.89529	0.92257	0.9218	0.9307	0.93708	0.89707	0.9283	0.92368	0.93086	0.9422	0.121799	0.103414	0.0146725	0.116319	0.211248	0.288853	0.279661	0.0544472	0.196929	0.083085
325	336	0	10	2	5.746	0.57462	0.0479	0.19469	0.34424	0.48629	0.65184	0.04108	0.19321	0.34108	0.47999	0.66036	0.0166877	0.134987	0.0421436	0.00883883	0.0176777	0.0188798	0.126289	0.0802566	0.0960958	0.0046669
337	352	0	14	2	5.069	0.36209	0.56884	0.77809	0.8565	0.89908	0.93709	0.56573	0.77342	0.85347	0.89754	0.93063	0.0836507	0.157996	0.0635548	0.0262337	0.0314804	0.0829578	0.0536553	0.0619708	0.0936492	0.127703
340	369	0	28	3	10.298	0.3678	0.25412	0.44997	0.58006	0.66114	0.73441	0.24817	0.45382	0.57805	0.65462	0.74092	0.0904814	0.297777	0.0247487	0.158788	0.0059397	0.150472	0.0659306	0.141167	0.102955	0.277978
353	369	0	15	3	5.683	0.37889	0.19762	0.3539	0.46012	0.56941	0.65877	0.2048	0.34059	0.45801	0.57202	0.65055	0.00986414	0.0180312	0.0918532	0.0511238	0.0509117	0.0323501	0.191131	0.0389262	0.0326683	0.121127
370	386	0	15	2	7.271	0.48471	0.1957	0.26495	0.32672	0.38025	0.44916	0.19622	0.27228	0.33119	0.38742	0.45293	0.0842164	0.0582302	0.0622608	0.0451841	0.0115612	0.0738219	0.0695793	0.070746	0.0643821	0.0135765
373	408	0	34	4	19.831	0.58327	0.19693	0.39523	0.48966	0.53206	0.6684	0.20035	0.38276	0.48485	0.52625	0.66631	0.00673166	0.370001	0.156751	0.173821	0.00625082	0.439962	0.763562	0.131027	0.227434	0.00264458
374	408	0	33	3	18.549	0.5621	0.1844	0.41038	0.50152	0.54097	0.69131	0.18076	0.40132	0.50654	0.54172	0.69058	0.0854044	0.219811	0.0238012	0.0046669	0.19951	0.0357018	0.715903	0.0322016	0.256213	0.375452
407	421	0	13	3	6.82	0.52462	0.01568	0.07451	0.20382	0.50697	0.87631	0.01218	0.04612	0.17302	0.44916	0.94992	0.00432042	0.118858	0.0275772	0.444636	0.0809849	0.0336441	0.0936704	0.0243598	0.0571767	0.0380982
407	427	0	19	3	9.766	0.514	0.23501	0.35754	0.47706	0.63535	0.92186	0.2404	0.3511	0.47281	0.62915	0.92106	0.185	0.013032	0.0623385	0.0623385	0.0815506	0.383973	0.0732209	0.00577706	0.0701309	0.00174655
409	421	0	11	2	4.241	0.38555	0.01604	0.02296	0.08478	0.32011	0.79895	0.00735	0.01697	0.06676	0.275	0.84698	0.0701591	0.000777817	0.098705	0.105005	0.0500914	0.00233345	0.00700036	0.101038	0.238634	0.0979805
409	427	0	17	3	7.296	0.42919	0.30614	0.43131	0.48119	0.61926	0.96344	0.31257	0.43804	0.47905	0.62055	0.96668	0.124175	0.0391879	0.0561372	0.030052	0.002885	0.3117	0.0390676	0.059503	0.00601041	0.0539735
428	447	1	17	3	5.777	0.3398	0.32303	0.41845	0.54004	0.6292	0.85341	0.31673	0.41523	0.53728	0.63386	0.86659	0.026566	0.0378656	0.012141	0.103379	0.0186323	0.0334179	0.0526512	0.053733	0.101816	0.0759716
428	470	1	40	3	14.475	0.36187	0.20134	0.24637	0.39169	0.49284	0.79803	0.20965	0.24641	0.40088	0.51237	0.82965	0.225143	0.0192333	0.185828	0.0164049	0.0585484	0.306884	0.0562857	0.152735	0.0441235	0.430204
454	470	0	15	2	7.324	0.48827	0.19838	0.22492	0.27562	0.38533	0.65111	0.19075	0.21879	0.27903	0.39744	0.68169	0.121552	0.0312895	0.0340472	0.0911107	0.119218	0.0459266	0.112218	0.0261983	0.101081	0.205874
471	494	0	22	3	5.639	0.25633	0.15886	0.25424	0.37447	0.50916	0.70187	0.15145	0.25137	0.37372	0.52347	0.75307	0.0339128	0.0924047	0.0197566	0.149497	0.103139	0.0413799	0.146541	0.0810486	0.142652	0.00715592
492	509	0	16	3	6.158	0.38488	0.85898	0.87044	0.87993	0.89698	0.9154	0.85645	0.86662	0.87931	0.89419	0.92357	0.160994	0.0646013	0.0603021	0.0455942	0.0492146	0.11144	0.0498935	0.00158392	0.00260215	0.0865499
508	517	0	8	2	3.841	0.48007	0.03439	0.12478	0.30819	0.40339	0.53499	0.02706	0.12088	0.30836	0.39655	0.53226	0.0260215	0.0293025	0.039994	0.0561726	0.0123885	0.0302076	0.0578696	0.0886995	0.0050346	0.029383
518	548	2	27	3	9.815	0.36352	0.18907	0.35785	0.48796	0.6085	0.74934	0.18097	0.35247	0.48182	0.60098	0.75151	0.0750311	0.12257	0.403793	0.347472	0.154644	0.0374201	0.170491	0.177745	0.0943139	0.0516804
522	553	2	28	3	11.24	0.40142	0.14025	0.24611	0.32621	0.40044	0.53137	0.1447	0.24833	0.32838	0.40555	0.54009	0.097213	0.0926593	0.172251	0.150076	0.0835517	0.0601889	0.00494975	0.202544	0.175617	0.130673
522	560	2	35	4	14.726	0.42075	0.12071	0.20664	0.32346	0.41306	0.54061	0.12263	0.20631	0.32203	0.41819	0.54138	0.0900854	0.0272236	0.161609	0.276938	0.10048	0.370736	0.188585	0.260852	0.325198	0.0158392
522	564	2	39	4	16.041	0.4113	0.15197	0.24308	0.34679	0.42638	0.56979	0.14431	0.24525	0.34121	0.43275	0.57172	0.220066	0.197452	0.028956	0.344163	0.0388838	0.242128	0.161326	0.138162	0.0962443	0.0249116
554	566	0	11	2	5.606	0.50967	0.23862	0.36391	0.49692	0.60844	0.70083	0.23035	0.35712	0.48947	0.60889	0.69589	0.00832265	0.112628	0.169486	0.0677479	0.0689146	0.00871156	0.00202233	0.140629	0.0161786	0.164664
565	582	0	16	2	6.503	0.40641	0.06787	0.15566	0.20085	0.32629	0.40712	0.06098	0.15424	0.19806	0.3239	0.40562	0.0793091	0.0297551	0.174797	0.0125582	0.0164049	0.0636962	0.0686742	0.153527	0.0576999	0.0252442
565	592	0	26	3	9.917	0.38143	0.32283	0.47218	0.51136	0.59068	0.65908	0.3187	0.47515	0.51927	0.59028	0.65674	0.232935	0.080893	0.00864084	0.0364019	0.0887985	0.332213	0.156271	0.266763	0.0150755	0.00330926
593	599	0	5	2	0.58	0.1159	0.0302	0.05238	0.07873	0.34919	0.49188	0.02245	0.04857	0.0824	0.34488	0.49009	0.0291328	0.00268701	0.0211778	0.0362392	0.0403758	0.00512652	0.0140714	0.0104298	0.0564978	0.00190919
600	638	1	36	4	15.481	0.43003	0.30208	0.38236	0.44325	0.53319	0.62222	0.2998	0.38448	0.4365	0.52892	0.62544	0.385656	0.148408	0.0160372	0.0448023	0.01731	0.398384	0.355109	0.0465842	0.203138	0.0201101
601	638	1	35	4	15.263	0.43608	0.30192	0.37786	0.42226	0.51782	0.61732	0.29652	0.36915	0.41489	0.51575	0.61625	0.238578	0.153937	0.189823	0.267286	0.087363	0.087858	0.00544472	0.127951	0.194773	0.078102
623	638	1	13	2	4.166	0.32047	0.11573	0.2272	0.33057	0.51836	0.70749	0.11207	0.22984	0.32653	0.52622	0.71022	0.0389757	0.0544189	0.198923	0.0684833	0.000919239	0.0130532	0.100289	0.108654	0.0995536	0.0544189
638	656	0	17	2	9.982	0.58719	0.20297	0.30257	0.4871	0.63241	0.72047	0.15292	0.22791	0.41396	0.5744	0.72277	0.0574595	0.0781353	0.163603	0.00805395	0.0540937	0.0209162	0.00372645	0.515693	0.0245225	0.0369039
639	656	0	16	2	8.51	0.53185	0.21607	0.28147	0.43103	0.58839	0.71594	0.16325	0.21879	0.38581	0.56188	0.71582	0.232384	0.186676	0.0853054	0.0332623	0.0951483	0.0986555	0.65167	0.102389	0.0746705	0.0500066
639	656	0	16	3	8.566	0.53539	0.21855	0.27354	0.43242	0.59482	0.70873	0.16251	0.23238	0.39053	0.56405	0.71203	0.511719	0.20772	0.024777	0.037109	0.0323572	0.108385	0.43026	0.173665	0.0372221	0.0390323
639	656	0	16	4	8.571	0.5357	0.21353	0.30551	0.48027	0.60072	0.70899	0.15866	0.22993	0.39098	0.61005	0.71596	0.264175	0.144024	0.42879	0.078404	0.0539664	0.168461	0.484	0.176833	0.45549	0.0641487
639	658	0	18	3	9.455	0.52526	0.19525	0.27226	0.42786	0.64434	0.73221	0.15754	0.20742	0.34422	0.53455	0.72878	0.241321	0.102205	0.1857	0.64696	0.307507	0.241576	0.386038	0.243485	0.319344	0.222484
639	675	0	35	3	20.099	0.57425	0.09538	0.1726	0.33381	0.46845	0.57109	0.0691	0.13268	0.27542	0.4349	0.57128	0.275453	0.115577	0.326683	0.0287085	0.0519723	0.028461	0.420481	0.223976	0.437805	0.0373706
639	675	0	35	4	20.155	0.57586	0.09745	0.1689	0.33932	0.47144	0.57018	0.06968	0.12859	0.27439	0.43059	0.57309	0.320249	0.0460327	0.180913	0.0183141	0.275701	0.00494975	0.751619	0.0658316	0.681828	0.00569221
639	677	0	37	4	20.737	0.56046	0.08313	0.16004	0.31898	0.4468	0.53381	0.06133	0.11844	0.25664	0.39891	0.53255	0.267909	0.0622678	0.270525	0.374392	0.122443	0.15567	0.454712	0.170844	0.669248	0.0107268
656	674	0	17	2	9.27	0.54532	0.01378	0.08622	0.23792	0.33829	0.42036	0.01211	0.05163	0.17784	0.30437	0.40181	0.00204354	0.133551	0.0205556	0.238493	0.0394283	0.0354614	0.102177	0.215774	0.0289702	0.0264585
657	673	0	15	2	8.461	0.56407	0.01084	0.05249	0.20481	0.33983	0.39571	0.0053	0.02849	0.13423	0.25812	0.41849	0.0255619	0.00901561	0.069155	0.165039	0.277151	0.0105005	0.0499571	0.0319259	0.158569	0.0694732
657	673	0	15	3	8.206	0.54706	0.00553	0.05969	0.2146	0.33011	0.41788	0.0029	0.02331	0.13893	0.25913	0.43378	0.0551543	0.0261983	0.0207889	0.0488964	0.00763675	0.0049851	0.31194	0.0364867	0.241937	0.0536638
657	675	0	17	2	9.27	0.54532	0.01378	0.08622	0.23792	0.33829	0.42036	0.01211	0.05163	0.17784	0.30437	0.40181	0.00204354	0.133551	0.0205556	0.238493	0.0394283	0.0354614	0.102177	0.215774	0.0289702	0.0547692
657	675	0	17	3	9.237	0.54337	0.01481	0.08516	0.23292	0.33366	0.419	0.01172	0.04805	0.1728	0.30437	0.407	0.0176706	0.10386	0.0287297	0.170095	0.076813	0.0338987	0.149058	0.174422	0.0340189	0.0740477
663	675	0	11	2	5.361	0.48741	0.01321	0.0987	0.20324	0.30319	0.38607	0.01454	0.07985	0.18367	0.2755	0.39042	0.00560029	0.0420799	0.0248124	0.0868822	0.0493136	0.0308794	0.113406	0.0682924	0.0142341	0.013534
674	688	1	12	2	7.383	0.61521	0.19742	0.28024	0.45128	0.68823	0.89127	0.18804	0.27146	0.45662	0.68209	0.89141	0.301227	0.0487904	0.0688156	0.0604152	0.0250316	0.145607	0.0464145	0.168009	0.0438689	0.0114551
676	692	1	14	2	8.036	0.57404	0.15252	0.32779	0.62365	0.82258	0.93909	0.16603	0.32684	0.62015	0.83084	0.94297	0.0640497	0.00881055	0.165223	0.0823638	0.0312824	0.0378161	0.0919663	0.0795919	0.0879075	0.0112356
693	720	3	23	3	11.818	0.51384	0.1029	0.20681	0.30967	0.43173	0.51541	0.09963	0.19973	0.30615	0.42538	0.52486	0.104574	0.0621264	0.192885	0.192397	0.155316	0.0188656	0.0704208	0.130921	0.155967	0.00366665
693	721	3	24	3	12.068	0.50285	0.09761	0.21888	0.31065	0.4283	0.57574	0.09922	0.21088	0.31237	0.4202	0.57379	0.236909	0.0758584	0.124225	0.161729	0.0410688	0.0329229	0.101993	0.0777252	0.347218	0.0181585
721	741	2	17	3	9.631	0.56652	0.09445	0.26575	0.32596	0.34867	0.45187	0.08498	0.25954	0.33273	0.35516	0.45892	0.0326966	0.0730866	0.0342593	0.0905167	0.0504874	0.0131027	0.116121	0.0216375	0.103499	0.0167089
722	733	2	8	2	4.513	0.56412	0.05977	0.25027	0.29578	0.30077	0.30996	0.0609	0.24388	0.29601	0.29829	0.31614	0.033828	0.0061094	0.0541361	0.0544189	0.0134633	0.0329229	0.0219486	0.0877378	0.0860973	0.0150472
722	752	2	27	3	16.928	0.62696	0.05147	0.12735	0.1892	0.24739	0.38691	0.05	0.11952	0.18765	0.24363	0.38671	0.0294015	0.00630032	0.135934	0.174882	0.0994687	0.0215738	0.0160372	0.153499	0.0261559	0.0956503
746	784	1	36	3	18.393	0.51092	0.19257	0.37613	0.48113	0.61826	0.7882	0.19444	0.37099	0.47606	0.60651	0.78167	0.146371	0.305725	0.103096	0.147389	0.268559	0.0962231	0.0758584	0.0888409	0.104369	0.263213
751	784	1	31	3	15.332	0.49459	0.26641	0.43509	0.55668	0.74004	0.90425	0.26291	0.42869	0.54777	0.7451	0.90558	0.0646649	0.0832972	0.197721	0.0795707	0.0306884	0.228629	0.284964	0.320037	0.0471287	0.0401142
751	784	1	31	4	15.745	0.5079	0.26701	0.43121	0.55378	0.73622	0.90534	0.25406	0.42715	0.55061	0.7413	0.90004	0.147304	0.182596	0.0727754	0.0412102	0.0835164	0.316748	0.315872	0.058308	0.0940381	0.043183
753	784	1	29	4	14.153	0.48803	0.27615	0.46882	0.60181	0.79359	0.96709	0.26057	0.4538	0.59198	0.78603	0.97059	0.0734118	0.0791535	0.0658246	0.174097	0.138006	0.272731	0.460362	0.193988	0.140262	0.0578272
785	824	1	37	3	16.352	0.44195	0.79043	0.89985	0.91414	0.93782	0.95818	0.78554	0.89513	0.9168	0.92808	0.96439	0.387997	0.0638376	0.0452619	0.289885	0.22474	0.190466	0.0293025	0.0259013	0.0413375	0.242007
798	835	3	33	3	14.699	0.44542	0.96505	0.96574	0.9712	0.97107	0.9757	0.96284	0.96718	0.97674	0.97134	0.969	0.133707	0.115039	0.203477	0.114573	0.090538	0.0847043	0.240579	0.108972	0.0541361	0.250146
822	835	2	10	2	5.527	0.55267	0.95045	0.94862	0.95748	0.96817	0.97241	0.9537	0.94762	0.95572	0.97337	0.9769	0.0381838	0.00820244	0.000282843	0.0265165	0.0280721	0.0242538	0.030547	0.0033234	0.0472347	0.0325976
836	858	1	20	3	8.405	0.42025	0.09936	0.15321	0.2264	0.27112	0.3916	0.09153	0.14871	0.21954	0.26722	0.3973	0.0427092	0.066468	0.0223446	0.0939038	0.0140007	0.0345068	0.036911	0.123461	0.0731148	0.00848528
845	857	0	11	2	3.293	0.29934	0.03571	0.11286	0.26024	0.34187	0.41099	0.04165	0.11589	0.26082	0.34932	0.41281	0.178198	0.0345351	0.0282348	0.0244235	0.0297126	0.246413	0.0192121	0.0249679	0.119939	0.0521916
845	858	0	12	2	3.482	0.29018	0.03635	0.12174	0.25202	0.35834	0.41023	0.03188	0.1279	0.25601	0.35337	0.40506	0.00407294	0.0176494	0.0222314	0.187779	0.0784889	0.00322441	0.00364867	0.0298682	0.186761	0.0313107
858	884	1	24	3	11.727	0.48864	0.18692	0.24609	0.28774	0.36579	0.4329	0.19047	0.23861	0.29024	0.35953	0.43528	0.151377	0.104539	0.0714461	0.152056	0.25948	0.292912	0.219599	0.102163	0.252861	0.371486
868	889	1	19	3	9.845	0.51815	0.11986	0.16775	0.20398	0.21574	0.28099	0.11956	0.16347	0.20367	0.2183	0.27912	0.161892	0.0548149	0.045276	0.00389616	0.057905	0.133947	0.106405	0.00618011	0.0381555	0.0534492
872	889	1	15	3	7.239	0.4826	0.15549	0.24029	0.25897	0.28957	0.36198	0.15081	0.24171	0.26072	0.29443	0.3642	0.0832618	0.194631	0.157614	0.0774282	0.0634275	0.0219557	0.20598	0.0815648	0.0203647	0.131204
881	889	0	7	2	3.492	0.4988	0.00297	0.00566	-0.00061	0.00181	0.0024	0.00481	0.00531	-0.00174	0.00082	-0.00044	0.00613769	0.0224719	0.00296985	0.00648417	0.0153442	0.00277186	0.0122259	0.0281641	0.0147997	0.0563042
890	910	0	19	2	12.093	0.63647	0.2566	0.36299	0.38915	0.42798	0.72072	0.2604	0.35597	0.38964	0.42167	0.71555	0.070937	0.159474	0.111242	0.015719	0.179761	0.0927017	0.178552	0.00940452	0.199645	0.0200563
897	910	0	12	2	8.391	0.69925	0.36124	0.46162	0.49004	0.51934	0.65923	0.36192	0.45365	0.48578	0.52761	0.66063	0.0630456	0.0602455	0.0190919	0.0239285	0.0960534	0.149596	0.000509117	0.0733977	0.0696642	0.0646578
910	924	1	12	2	4.427	0.36893	0.64997	0.86309	0.9191	0.94431	0.95643	0.65831	0.86532	0.92705	0.94154	0.96234	0.153329	0.0678823	0.0255407	0.0617728	0.0183282	0.0369958	0.0155281	0.0981747	0.10929	0.0872287
911	924	1	11	2	3.992	0.36292	0.59787	0.86346	0.91151	0.92739	0.94236	0.59828	0.85691	0.91956	0.92586	0.94571	0.183798	0.00155563	0.0410688	0.0866489	0.0969938	0.218411	0.00777817	0.125851	0.0537472	0.0606698
925	936	0	10	2	6.133	0.6133	0.00966	0.0299	0.09972	0.21798	0.57329	0.00764	0.02433	0.10121	0.21719	0.58198	0.0228395	0.0118794	0.0604576	0.0520431	0.0213546	0.0214253	0.0371231	0.0281428	0.0822365	0.0467718
926	936	0	9	2	5.22	0.58004	0.0059	0.02226	0.09045	0.17032	0.46901	0.0071	0.01775	0.08092	0.16683	0.46272	0.0192192	0.00655488	0.101823	0.0254558	0.116397	0.00477297	0.0138734	0.0268559	0.0268559	0.0279378
928	936	0	7	2	4.275	0.61065	0.00136	0.00382	0.00637	0.03019	0.35974	0.0014	0.00254	0.00158	0.02598	0.36662	0.0318269	0.0332623	0.0240063	0.00861256	0.0326188	0.00138593	0.019106	0.0225214	0.00123744	0.0280651
928	937	0	8	2	5.128	0.64104	0.00583	0.00355	0.00448	0.04109	0.3047	0.00304	6e-05	0.00522	0.03558	0.30852	0.0141421	0.00147078	0.00237588	0.0523259	0.0517036	0.00277186	0.0205909	0.0184413	0.00560029	0.039994
937	965	5	22	3	10.685	0.48569	0.2164	0.42083	0.49586	0.56582	0.78416	0.20299	0.43826	0.51311	0.59399	0.79519	0.174542	0.0486914	0.130362	0.0628477	0.106405	0.146696	0.0311127	0.150741	0.0838487	0.0957127
945	965	5	14	3	5.868	0.41912	0.33347	0.60897	0.69373	0.76685	0.86642	0.33757	0.61641	0.73981	0.80633	0.90101	0.0568231	0.0818688	0.00118794	0.397465	0.13988	0.287778	0.0366281	0.219571	0.137999	0.0327088
945	966	5	15	3	5.597	0.37315	0.33921	0.61409	0.72373	0.76615	0.91331	0.3337	0.62688	0.74873	0.82135	0.96797	0.000106066	0.115612	0.193783	0.224224	0.0553665	0.0260922	0.105005	0.0182434	0.0359564	0.0512299
965	976	1	9	2	3.387	0.37637	0.00798	0.00063	0.00959	0.05639	0.24332	0.00461	0.00654	0.01111	0.06946	0.24475	0.03532	0.0602031	0.0374837	0.00133643	0.0547301	0.0260286	0.0357018	0.00420021	0.124988	0.0696388
966	976	1	8	2	2.893	0.36166	0.00682	0.01421	0.0151	0.07671	0.31552	0.00674	0.00997	0.01726	0.08241	0.30795	0.0298116	0.0224577	0.00135765	0.00758018	0.089944	0.0185545	0.0143118	0.010748	0.0114834	0.0333188
966	978	1	10	2	3.501	0.35011	0.01932	0.02016	0.01891	0.06722	0.25987	0.01815	0.02168	0.01993	0.07693	0.26334	0.0721249	0.0225567	0.00544472	0.0291328	0.110238	0.0759433	0.00954594	0.0135765	0.0282843	0.114693
977	1002	3	21	3	9.819	0.46757	0.74157	0.75242	0.77508	0.79837	0.82161	0.7423	0.7564	0.77925	0.80635	0.82954	0.156214	0.169281	0.0408354	0.12117	0.116567	0.0683065	0.143889	0.10929	0.298321	0.0978565
992	1002	1	8	3	4.054	0.5067	0.8965	0.905	0.91764	0.93338	0.94534	0.89913	0.90795	0.92196	0.93495	0.94083	0.0346765	0.0295853	0.00497803	0.0606415	0.0619426	0.0113137	0.000565685	0.00226274	0.103577	0.0401071
1003	1016	2	10	2	3.837	0.3837	0.66523	0.73803	0.78001	0.84234	0.86019	0.65611	0.74206	0.78314	0.85024	0.86195	0.148563	0.153442	0.0851357	0.0512652	0.0736098	0.077711	0.144108	0.101187	0.119572	0.116107
1003	1024	2	18	2	7.482	0.41564	0.30242	0.36957	0.44201	0.48388	0.5182	0.29346	0.36661	0.44875	0.48465	0.51556	0.108696	0.0848952	0.512681	0.160754	0.118242	0.036911	0.119388	0.457696	0.0103096	0.00534573
1003	1024	2	18	3	7.491	0.41619	0.29679	0.3655	0.44935	0.48625	0.51834	0.29097	0.36424	0.44148	0.48934	0.52005	0.142171	0.0176918	0.504789	0.0726764	0.0211284	0.0357655	0.120152	0.424349	0.210138	0.108315
1003	1030	3	23	3	10.273	0.44665	0.25535	0.34275	0.41515	0.44821	0.47065	0.23908	0.34216	0.40958	0.4454	0.47097	0.0848952	0.121651	0.101321	0.0600122	0.0406586	0.0175645	0.219882	0.0946533	0.113682	0.0217111
1024	1066	4	37	3	13.963	0.37737	0.78135	0.84433	0.85175	0.85155	0.86798	0.77185	0.84822	0.84736	0.85019	0.86173	0.819162	0.007064	0.138402	0.243054	0.449218	0.74983	0.0143896	0.0609597	0.0837214	0.26974
1025	1065	4	35	3	13.205	0.37728	0.80179	0.87998	0.89104	0.88784	0.89503	0.78971	0.86554	0.88339	0.88644	0.88988	0.702369	0.180913	0.441517	0.278671	0.353659	0.407364	0.414541	0.139583	0.0165817	0.0735624
1031	1065	3	30	3	11.136	0.37118	0.79639	0.88586	0.89399	0.90274	0.90125	0.79735	0.88522	0.88769	0.9055	0.90691	0.00487904	0.255831	0.185616	0.235042	0.103733	0.0608819	0.142341	0.106702	0.176282	0.0751623
1031	1067	3	32	3	11.285	0.35264	0.79545	0.87545	0.87431	0.88476	0.89627	0.78329	0.86585	0.87692	0.89177	0.90146	1.03837	0.133502	0.138706	0.070145	0.0504591	0.838572	0.236909	0.175815	0.0402768	0.0479189
1031	1067	3	32	4	11.264	0.35199	0.7882	0.87234	0.87792	0.88839	0.88983	0.77577	0.87087	0.88238	0.89309	0.89443	1.02502	0.229895	0.051138	0.175815	0.0319047	0.556861	0.25931	0.0303207	0.0156129	0.081711
1068	1082	0	13	2	5.599	0.43066	0.09863	0.25024	0.49754	0.76506	0.95657	0.08995	0.24584	0.48623	0.76571	0.95902	0.134117	0.13237	0.0245437	0.182653	0.0281287	0.11371	0.0459619	0.163073	0.0750099	0.0329087
1082	1102	0	19	3	10.521	0.55375	0.11933	0.27035	0.3766	0.52832	0.96433	0.11074	0.2672	0.37822	0.52135	0.95787	0.0510531	0.0212273	0.112586	0.314917	0.185	0.0642194	0.0681156	0.0193464	0.39284	0.0389812
1083	1103	0	19	4	10.589	0.5573	0.11796	0.26439	0.38062	0.52284	0.93621	0.1152	0.26574	0.38186	0.5169	0.94928	0.0408425	0.18097	0.0284823	0.210258	0.0208243	0.0835659	0.139724	0.0615324	0.182582	0.00013435
1083	1106	0	22	3	13.146	0.59756	0.19599	0.33123	0.44498	0.5817	0.94961	0.17427	0.30839	0.43381	0.55904	0.93711	0.0598919	0.0704703	0.114339	0.0824487	0.236923	0.0227123	0.290437	0.000622254	0.0654922	0.000311127
1083	1106	0	22	4	13.423	0.61016	0.18206	0.32994	0.43701	0.57124	0.93869	0.16942	0.30045	0.42423	0.55606	0.93249	0.0651811	0.0494692	0.00311127	0.0365574	0.113095	0.0471357	0.296815	0.112161	0.138452	0.000155563
1104	1117	1	11	2	4.966	0.45146	0.8487	0.90853	0.91752	0.91568	0.91194	0.85505	0.91407	0.91944	0.91948	0.91344	0.0166453	0.0199899	0.00598919	0.00233345	0.0653367	0.0740482	0.00591141	0.0468246	0.0240346	0.0106561
1121	1149	1	26	3	10.756	0.41371	0.88896	0.91094	0.91556	0.92076	0.91936	0.89038	0.9115	0.90981	0.92425	0.92505	0.119317	0.211793	0.0660013	0.0360342	0.0608536	0.200762	0.217308	0.291583	0.115273	0.0360342
1133	1149	0	15	2	4.076	0.27176	0.96222	0.96977	0.97244	0.97999	0.98677	0.96107	0.96081	0.97051	0.97458	0.97922	0.0613062	0.0730795	0.0146371	0.164084	0.143826	0.0179252	0.10352	0.151462	0.030547	0.00710642
1133	1149	0	15	3	4.02	0.26797	0.96384	0.96358	0.96585	0.9717	0.98079	0.95981	0.97363	0.97864	0.97065	0.98561	0.00456084	0.165145	0.0606698	0.0847467	0.0768979	0.0318198	0.102354	0.00509117	0.0300167	0.0643821
1150	1181	0	30	3	9.149	0.30495	0.94146	0.94923	0.95148	0.95507	0.97262	0.93601	0.93999	0.94235	0.94945	0.98217	0.21192	0.0842164	0.173948	0.16419	0.0895197	0.164402	0.098005	0.121976	0.0827315	0.00318198
1166	1181	0	14	2	4.562	0.32585	0.94219	0.95189	0.94882	0.94473	0.952	0.9428	0.94776	0.94607	0.9436	0.95283	0.0329653	0.0845417	0.0376181	0.0759291	0.0575161	0.0437558	0.0264317	0.0651387	0.0962231	0.00851357
1182	1207	1	23	2	7.637	0.33203	0.93191	0.90893	0.91283	0.91505	0.91817	0.92746	0.9197	0.91047	0.92265	0.92637	0.178247	0.480748	0.2568	0.470827	0.566131	0.0539947	0.476357	0.498312	0.227363	0.369668
1187	1197	0	9	2	3.23	0.35891	0.94339	0.9428	0.94194	0.94304	0.94251	0.94026	0.92941	0.93047	0.93279	0.9376	0.0115824	0.0262832	0.0265377	0.00986414	0.0360837	0.0587394	0.106342	0.139307	0.0975595	0.0372928
1208	1241	2	30	3	12.609	0.4203	0.17986	0.27297	0.32061	0.42134	0.66499	0.17611	0.27588	0.32292	0.41516	0.67436	0.152735	0.176282	0.0475176	0.0154856	0.11943	0.308016	0.153159	0.00360624	0.153796	0.161645
1208	1244	2	33	3	15.734	0.47678	0.15927	0.23967	0.30738	0.41132	0.70643	0.14482	0.24068	0.3065	0.40319	0.70784	0.39692	0.0172675	0.190643	0.0165675	0.233345	0.260413	0.229845	0.0207677	0.192276	0.304282
1208	1244	2	33	4	15.745	0.47712	0.15978	0.23598	0.30596	0.41047	0.70871	0.14866	0.23358	0.30359	0.40577	0.71793	0.32785	0.13604	0.296348	0.0245012	0.154708	0.441723	0.397154	0.0240346	0.0142341	0.0264832
1208	1244	2	33	5	15.238	0.46175	0.15603	0.24244	0.2995	0.42032	0.70501	0.14563	0.23346	0.30252	0.41529	0.7194	0.363552	0.0476024	0.0308016	0.0809708	0.368685	0.367052	0.272781	0.238012	0.225878	0.0531403
1208	1244	2	33	6	15.499	0.46966	0.15209	0.24292	0.30881	0.41234	0.71975	0.1509	0.23179	0.30242	0.4088	0.72223	0.139307	0.0259013	0.262047	0.0259013	0.169875	0.506359	0.271614	0.429589	0.288181	0.0975828
1236	1244	1	6	2	4.013	0.66886	0.21505	0.34389	0.41581	0.50535	0.83813	0.20284	0.34433	0.41716	0.50636	0.82961	0.0067458	0.0537118	0.0388626	0.0796768	0.00708521	0.0485358	0.0295288	0.00780646	0.0984293	0.00496389
1242	1259	1	15	3	3.992	0.26612	0.67452	0.71277	0.788	0.81636	0.83067	0.66982	0.71486	0.77741	0.82057	0.83708	0.605107	0.0178191	0.191449	0.00816708	0.0261983	0.575408	0.131098	0.179994	0.0607758	0.141174
1245	1259	1	12	2	2.882	0.24019	0.81604	0.85791	0.85227	0.85495	0.85619	0.81369	0.86012	0.85961	0.85417	0.85204	0.117861	0.118115	0.0168009	0.0315652	0.0336866	0.0907925	0.0704278	0.049554	0.0273226	0.000169706
1245	1275	1	28	3	12.943	0.46225	0.83277	0.92696	0.92749	0.93321	0.95274	0.8293	0.91887	0.93201	0.94386	0.95254	0.12216	0.177003	0.100381	0.0150472	0.207493	0.0437558	0.00752362	0.20294	0.0827598	0.24234
1274	1308	2	31	3	18.181	0.58648	0.10211	0.27673	0.38081	0.47669	0.67127	0.09301	0.26902	0.37332	0.47374	0.67634	0.0835164	0.0964494	0.104779	0.00197283	0.137002	0.140948	0.014029	0.0648841	0.177116	0.0926094
1277	1309	2	29	3	17.037	0.58749	0.07834	0.21409	0.31925	0.43581	0.65013	0.07064	0.2098	0.31436	0.43956	0.6542	0.0108682	0.00922774	0.126933	0.0686954	0.074027	0.053726	0.195423	0.0662347	0.132059	0.0472275
1293	1309	0	15	2	8.552	0.57011	0.00403	0.00939	0.04242	0.11475	0.35041	0.0014	0.00309	0.0445	0.12232	0.35233	0.033729	0.136825	0.0616244	0.0705339	0.000742462	0.00296985	0.114869	0.0247134	0.153902	0.00615183
1295	1308	0	12	2	7.597	0.63309	0.00123	0.00368	0.0405	0.12598	0.27275	0.00152	0.00514	0.03972	0.13292	0.27786	0.0198556	0.0498086	0.0486207	0.0202798	0.132286	0.00729734	0.0868893	0.0293591	0.0661852	0.12991
1311	1345	0	33	3	17.399	0.52724	0.0756	0.20324	0.31144	0.41606	0.63114	0.06262	0.18962	0.29894	0.40918	0.62866	0.00116673	0.0441022	0.126473	0.314549	0.200677	0.0200677	0.511026	0.302882	0.085171	0.0345108
1343	1355	0	11	2	7.671	0.69739	0.02671	0.07707	0.12033	0.17622	0.43567	0.02751	0.07474	0.11061	0.17444	0.43011	0.00910046	0.0378019	0.00350018	0.095516	0.098705	0.0272236	0.100416	0.0136896	0.0244235	0.0497025
1356	1377	0	20	2	9.464	0.47322	0.01574	0.01878	0.03115	0.1275	0.46224	0.00779	0.00961	0.02103	0.12579	0.46113	0.0207889	0.0881055	0.0579828	0.0922067	0.0270115	0.0135765	0.122895	0.0968736	0.0231931	0.045628
1360	1377	0	16	2	8.77	0.54812	0.0077	0.00502	0.01001	0.08092	0.39473	0.00733	0.00202	0.00805	0.07481	0.40651	0.0225143	0.0446891	0.105331	0.0108612	0.0892652	0.0167443	0.0956008	0.0261347	0.00712764	0.0414484
1378	1400	1	20	3	10.977	0.54887	0.17363	0.22045	0.26248	0.38819	0.66633	0.16725	0.21704	0.25528	0.37786	0.66719	0.0456791	0.0046669	0.0318198	0.0059397	0.0452548	0.0158392	0.13435	0.0434164	0.0596798	0.043223
1378	1406	1	26	3	14.634	0.56283	0.14658	0.20466	0.25096	0.41612	0.76245	0.14383	0.20439	0.2569	0.41268	0.74205	0.076113	0.0542351	0.0226133	0.29765	0.202416	0.140092	0.021694	0.0143401	0.137886	0.00165463
1381	1396	1	13	2	7.874	0.60567	0.24665	0.31897	0.36227	0.55113	0.86517	0.2455	0.30893	0.36704	0.54013	0.86684	0.00671044	0.097807	0.0540512	0.107367	0.0733553	0.00156271	0.00625082	0.211057	0.0429285	0.093027
1404	1419	0	14	2	6.225	0.44465	0.08045	0.12264	0.18162	0.27097	0.49647	0.07862	0.11818	0.18044	0.25961	0.48672	0.019502	0.0171261	0.0706824	0.038806	0.194426	0.0736522	0.00237588	0.0755331	0.0154432	0.0935414
1420	1426	0	5	1	3.293	0.65855	0.2309	0.51373	0.80295	0.8829	0.90944	0.21985	0.49198	0.79217	0.88729	0.91146	0.0188444	0.0373352	0.00519723	0.00784889	0.0253144	0.0120915	0.0519723	0.0207182	0.0265165	0.0176423
1425	1441	0	15	3	9.203	0.61352	0.11591	0.20697	0.23511	0.31915	0.48343	0.10989	0.20379	0.23813	0.32308	0.48928	0.106172	0.0263044	0.02885	0.152947	0.112218	0.0494268	0.0116673	0.0336229	0.196116	0.000212132
1429	1441	0	11	2	5.016	0.456	0.14633	0.20808	0.25495	0.36557	0.49756	0.1345	0.21126	0.25658	0.37283	0.50556	0.0644811	0.00334462	0.0579474	0.037413	0.0240346	0.0488469	0.0703925	0.028857	0.039202	0.0630032
1438	1460	1	20	3	7.878	0.39392	0.24812	0.38465	0.4542	0.51357	0.57075	0.24096	0.37976	0.45968	0.52259	0.57289	0.121481	0.0667509	0.0330926	0.120774	0.0974393	0.0135765	0.0581242	0.0147078	0.136754	0.0209304
1442	1461	1	17	3	9.582	0.56367	0.09591	0.26828	0.32706	0.34939	0.44156	0.08512	0.26023	0.33289	0.3572	0.44251	0.0266862	0.0486843	0.0437558	0.0711632	0.0131027	0.0138239	0.174182	0.00312541	0.109029	0.0198343
1461	1467	0	5	2	1.929	0.38581	0.00902	0.03437	0.08456	0.18504	0.41579	0.01266	0.03733	0.08099	0.18708	0.4086	0.000176777	0.00951059	0.0106066	0.0213546	0.025173	0.0152028	0.00608112	0.01492	0.0271883	0.0932655
1461	1468	0	6	2	1.951	0.32514	0.00327	0.04134	0.11789	0.20421	0.41697	0.00237	0.03685	0.10886	0.20332	0.42567	0.197071	0.089647	0.0263044	0.00895197	0.00394566	0.172506	0.130376	0.019304	0.0277044	0.0155281
1468	1498	2	27	3	15.485	0.57352	0.41478	0.51946	0.56736	0.66141	0.79656	0.40471	0.51423	0.55966	0.65707	0.79996	0.0284469	0.0712127	0.0429567	0.0154644	0.0945048	0.15159	0.0708309	0.20982	0.0190919	0.00477297
1499	1510	0	10	2	6.241	0.62409	0.00542	0.0088	0.05524	0.1644	0.36237	0.00208	0.0071	0.05291	0.15529	0.36966	0.00890955	0.0104652	0.0111723	0.0118087	0.0543765	0.00445477	0.0970858	0.0484368	0.00876812	0.00275772
1499	1512	0	12	2	7.378	0.61479	0.00552	0.01927	0.06505	0.25406	0.47252	0.00067	0.0185	0.05919	0.25121	0.46764	0.0218072	0.152735	0.055324	0.0823921	0.0435295	0.0532027	0.102842	0.0757736	0.109884	0.00721249
1511	1524	1	11	2	5.226	0.47511	0.6732	0.71525	0.77066	0.8095	0.84446	0.66902	0.72233	0.7721	0.82274	0.85823	0.224556	0.00793374	0.0315016	0.00186676	0.00692258	0.195699	0.0647922	0.0368685	0.188621	0.0278621
1512	1542	2	27	3	14.2	0.52592	0.64136	0.76723	0.84189	0.87879	0.91485	0.63617	0.77409	0.83871	0.87774	0.91016	0.357973	0.0192828	0.164763	0.15178	0.150253	0.289815	0.0460114	0.0761766	0.204474	0.350336
1513	1526	1	11	2	5.791	0.52649	0.85905	0.89294	0.8862	0.89939	0.9164	0.85207	0.8985	0.89346	0.90041	0.91656	0.0571696	0.036713	0.013534	0.00560029	0.0749816	0.0200677	0.0990939	0.00886712	0.0354685	0.0682146
1513	1542	2	26	3	13.674	0.52591	0.67832	0.80927	0.84229	0.89412	0.93107	0.66851	0.80217	0.84764	0.89278	0.92953	0.124281	0.100565	0.186973	0.466789	0.25371	0.132554	0.08457	0.0305187	0.316034	0.425424
1525	1539	1	12	2	6.731	0.56088	0.53307	0.7505	0.846	0.91591	0.92584	0.54123	0.74022	0.83324	0.92164	0.9248	0.141365	0.020195	0.0323289	0.0531179	0.0164614	0.0605849	0.0508268	0.135595	0.0767069	0.035794
1527	1539	1	10	2	5.525	0.55245	0.47617	0.72375	0.82656	0.91485	0.96049	0.45336	0.71803	0.8275	0.91412	0.95908	0.00834386	0.0485782	0.0398808	0.0183848	0.0587606	0.000636396	0.0548715	0.075024	0.00707107	0.0863201
1527	1542	1	13	2	7.124	0.54801	0.39389	0.59551	0.71176	0.80966	0.88083	0.38876	0.58414	0.7098	0.80227	0.87949	0.0499147	0.0396192	0.0614971	0.0409061	0.099002	0.113986	0.160131	0.0588313	0.0103874	0.14478
1532	1542	1	8	2	4.308	0.53847	0.16001	0.38989	0.59484	0.77365	0.8618	0.14504	0.3824	0.58668	0.77169	0.86012	0.0199121	0.0214395	0.0187242	0.0987687	0.00729734	0.0166312	0.0134067	0.0233628	0.0548715	0.0408991
1543	1571	3	24	3	11.23	0.4679	0.30777	0.3673	0.46185	0.54501	0.65603	0.30186	0.36198	0.45071	0.54489	0.66447	0.0339411	0.0471782	0.183282	0.0894349	0.0617728	0.0929987	0.306828	0.0274923	0.00644881	0.178191
1546	1570	3	20	2	9.213	0.46063	0.39903	0.448	0.54156	0.62049	0.74032	0.39292	0.41004	0.5398	0.62665	0.74856	0.269691	0.00721249	0.141846	0.091641	0.101541	0.0506288	0.619143	0.135906	0.047659	0.0935809
1546	1571	3	21	3	10.19	0.48523	0.35394	0.41217	0.47291	0.52402	0.63624	0.34206	0.39171	0.46341	0.51575	0.63698	0.332178	0.145077	0.113151	0.0507844	0.111666	0.18814	0.336781	0.0443992	0.0651882	0.0949134
1546	1572	3	22	3	10.472	0.47599	0.3445	0.39239	0.45334	0.52153	0.63236	0.33983	0.38307	0.46545	0.51758	0.63339	0.213433	0.127562	0.0438689	0.0900713	0.0900713	0.317038	0.263836	0.0541361	0.0402909	0.0345351
1571	1579	0	7	2	3.315	0.47358	0.00949	0.00867	0.004	0.00791	0.06798	0.00362	0.00646	0.00167	0.00044	0.07569	0.0227193	0.010642	0.0143543	0.0324703	0.0119784	0.0411819	0.00717713	0.0235113	0.0293025	0.00618718
1571	1580	0	8	2	4.475	0.55939	0.00601	0.02333	0.01952	0.02755	0.04262	0.01204	0.01511	0.02163	0.03515	0.05309	0.0906794	0.0211001	0.0147644	0.0113137	0.00203647	0.0507986	0.00972979	0.0273226	0.0311693	0.0415779
1573	1580	0	6	2	2.883	0.48049	0.01617	0.00324	0.01165	0.00201	0.07619	0.00431	0.01366	0.00579	0.00459	0.06596	0.0441659	0.00059397	0.00403051	0.0673307	0.0351291	0.0177767	0.00118794	0.0256255	0.0798465	0.0130083
1580	1614	1	32	3	17.248	0.539	0.01946	0.05074	0.11601	0.15309	0.22086	0.0155	0.03274	0.095	0.1199	0.21931	0.384214	0.441913	0.326287	0.186902	0.266325	0.519299	0.578357	0.58424	0.841514	0.339864
1581	1614	1	31	3	16.539	0.5335	0.01298	0.03981	0.10293	0.13769	0.21493	0.00949	0.02766	0.0882	0.11867	0.19567	0.0938189	0.0574312	0.215038	0.05502	0.208024	0.0372645	0.115739	0.0265236	0.261509	0.212408
1593	1602	0	8	2	4.325	0.54066	0.00303	0.0008	0.00234	0.01013	0.01334	0.00217	0.00375	0.00438	0.00015	0.00458	0.00514774	0.00328098	0.00333754	0.0382403	0.024381	0.00169706	0.00147078	0.0176494	0.0130108	0.0121286
1593	1614	1	19	2	11.36	0.59792	0.01219	0.03636	0.07903	0.09074	0.16788	0.00919	0.02845	0.07066	0.08542	0.15412	0.0205556	0.0310349	0.0400364	0.0792667	0.0618011	0.0013435	0.0877307	0.0159877	0.0347967	0.0451115
1593	1614	1	19	3	11.07	0.58265	0.01084	0.03693	0.07977	0.0944	0.16378	0.00371	0.02699	0.07224	0.089	0.15626	0.0261983	0.0424547	0.0163907	0.0364089	0.0514562	0.0322441	0.0757736	0.00631446	0.0366776	0.00604841
1597	1614	1	15	3	7.2	0.48002	0.0132	0.02753	0.06717	0.10322	0.19645	0.01492	0.02814	0.07286	0.10316	0.19035	0.0684126	0.0062579	0.175539	0.072337	0.124415	0.111475	0.0397748	0.0423203	0.0969443	0.104369
1600	1614	1	12	3	4.398	0.36653	0.01937	0.05443	0.13243	0.16853	0.27825	0.0277	0.06012	0.13438	0.17113	0.27797	0.0486207	0.0777252	0.0406445	0.0655912	0.055918	0.0784889	0.186167	0.0730583	0.111666	0.0133219
1603	1614	1	9	2	2.861	0.31783	0.01911	0.06503	0.1869	0.24056	0.37692	0.01469	0.03949	0.17023	0.21434	0.38317	0.0218284	0.0470297	0.0649124	0.0975595	0.0861044	0.0117733	0.117033	0.0855316	0.0242467	0.0359565
1603	1614	1	9	3	2.913	0.32365	0.0153	0.0626	0.18923	0.23613	0.37312	0.01163	0.04484	0.16622	0.20943	0.37709	0.0744583	0.0197283	0.0805041	0.0600122	0.131225	0.000127279	0.0480479	0.0196646	0.129507	0.0690254
1615	1630	1	13	2	6.637	0.51055	0.00953	0.02866	0.09087	0.34996	0.5313	0.01392	0.01993	0.05071	0.22113	0.53671	0.0175575	0.0558897	0.000275772	0.0552463	0.139632	0.0309783	0.00533159	0.0723441	0.0518451	0.0280614
1615	1630	1	13	3	6.688	0.51448	0.00865	0.02737	0.08652	0.34811	0.53327	0.01438	0.01806	0.05275	0.2126	0.54313	0.0370453	0.0972555	0.0561655	0.0747341	0.167669	0.00395273	0.00625082	0.0945897	0.0713329	0.0146817
1615	1647	3	28	3	15.579	0.55639	0.30299	0.37348	0.48423	0.66949	0.78207	0.26859	0.32809	0.39214	0.57776	0.78559	0.12216	0.122952	0.0560311	0.0407859	0.00653367	0.104935	0.38608	0.200168	0.0934512	0.250853
1615	1647	3	28	4	15.571	0.5561	0.32147	0.37332	0.48909	0.67105	0.78148	0.27211	0.3346	0.39991	0.57869	0.77879	0.615551	0.143939	0.019007	0.128693	0.00851357	0.142157	0.0865216	0.00950352	0.0989949	0.139187
1618	1630	1	10	2	4.764	0.47636	0.00815	0.04374	0.12407	0.45077	0.70091	0.01556	0.02984	0.06623	0.28101	0.69634	0.00579828	0.0200111	0.055225	0.00502046	0.132936	0.0309713	0.00537401	0.0210011	0.0621547	0.0170413
1618	1630	1	10	3	5.023	0.50234	0.02381	0.05043	0.12259	0.45534	0.70299	0.02585	0.04158	0.07724	0.27621	0.69259	0.0130815	0.013435	0.0197283	0.00509117	0.185757	0.028355	0.0499924	0.0371938	0.020294	0.0120933
1619	1630	1	9	2	4.406	0.48958	0.01385	0.03113	0.13019	0.51717	0.7467	0.01473	0.0189	0.07046	0.27724	0.75229	0.00432749	0.00509117	0.0421294	0.0588666	0.0252649	0.0498298	0.03532	0.0176282	0.135425	0.0212384
1619	1630	1	9	3	4.642	0.51572	0.01305	0.01966	0.11278	0.5194	0.74284	0.01242	0.01071	0.06314	0.27125	0.74299	0.0224011	0.00884591	0.0295288	0.189391	0.00929138	0.028956	0.0982596	0.0248194	0.147453	0.00999142
1631	1647	2	13	2	6.227	0.47902	0.64069	0.81514	0.83849	0.84335	0.85789	0.62984	0.81417	0.8385	0.84663	0.86483	0.0728037	0.460722	0.346461	0.202141	0.184951	0.0257387	0.467801	0.332489	0.290571	0.265108
1648	1669	2	18	3	2.534	0.14078	0.79534	0.94943	0.95084	0.96879	0.98832	0.78446	0.93661	0.94272	0.95724	0.97853	0.0348745	0.091641	0.064276	0.0744583	0.165208	0.166481	0.0669489	0.203392	0.0876954	0.0161645
1648	1669	2	18	4	2.51	0.13946	0.80101	0.94954	0.95302	0.9668	0.97947	0.7871	0.93717	0.9448	0.96396	0.98466	0.0638942	0.146498	0.0444204	0.0409839	0.130843	0.07204	0.104624	0.00992778	0.110606	0.0658034
